# Supplementary material for: Understanding Conformational Preferences of Atropisomeric Hydrazides and Its Influence on Excited State Transformations in Crystalline Media
Source: Molecules. 2019 Aug 19;24(16):3001. doi: 10.3390/molecules24163001 (PMC6719012; doi:10.3390/molecules24163001)
Supplement: Supplementary file 1 [file molecules-24-03001-s001.zip]

Archive with 3 entries (2 files):
- sp-proof/
- sp-proof/axi20-Final.cif
- sp-proof/Molecules_ESI_&XRD_Final.pdf
