# Supplementary material for: Understanding Conformational Preferences of Atropisomeric Hydrazides and Its Influence on Excited State Transformations in Crystalline Media
Source: Molecules. 2019 Aug 19;24(16):3001. doi: 10.3390/molecules24163001 (PMC6719012; doi:10.3390/molecules24163001)
Supplement: Supplementary file 1 [file molecules-24-03001-s001.zip › sp-proof/axi20-Final.cif]

data_cu_axi20_0m
_audit_creation_date              2015-09-09
_audit_creation_method
;
Olex2 1.2
(compiled 2015.01.26 svn.r3150 for OlexSys, GUI svn.r4998)
;
_publ_contact_author_address      ?
_publ_contact_author_email        ?
_publ_contact_author_name         ''
_publ_contact_author_phone        ?
_publ_section_references
;
Dolomanov, O.V., Bourhis, L.J., Gildea, R.J, Howard, J.A.K. & Puschmann, H.
 (2009), J. Appl. Cryst. 42, 339-341.

Sheldrick, G.M. (2008). Acta Cryst. A64, 112-122.
;
_chemical_name_common             ?
_chemical_name_systematic         ?
_chemical_formula_moiety          'C15 H16 N2 O3'
_chemical_formula_sum             'C15 H16 N2 O3'
_chemical_formula_weight          272.30
_chemical_absolute_configuration  ad
_chemical_melting_point           ?
loop_
  _atom_type_symbol
  _atom_type_description
  _atom_type_scat_dispersion_real
  _atom_type_scat_dispersion_imag
  _atom_type_scat_source
 'C' 'C' 0.0181 0.0091 'International Tables Vol C Tables 4.2.6.8 and 6.1.1.4'
 'H' 'H' 0.0000 0.0000 'International Tables Vol C Tables 4.2.6.8 and 6.1.1.4'
 'N' 'N' 0.0311 0.0180 'International Tables Vol C Tables 4.2.6.8 and 6.1.1.4'
 'O' 'O' 0.0492 0.0322 'International Tables Vol C Tables 4.2.6.8 and 6.1.1.4'

_shelx_space_group_comment
;
The symmetry employed for this shelxl refinement is uniquely defined
by the following loop, which should always be used as a source of
symmetry information in preference to the above space-group names.
They are only intended as comments.
;
_space_group_crystal_system       'monoclinic'
_space_group_IT_number            4
_space_group_name_H-M_alt         'P 1 21 1'
_space_group_name_Hall            'P 2yb'
loop_
  _space_group_symop_operation_xyz
 'x, y, z'
 '-x, y+1/2, -z'

_cell_length_a                    8.8088(4)
_cell_length_b                    23.6650(11)
_cell_length_c                    14.1477(7)
_cell_angle_alpha                 90
_cell_angle_beta                  104.096(2)
_cell_angle_gamma                 90
_cell_volume                      2860.4(2)
_cell_formula_units_Z             8
_cell_measurement_reflns_used     9595
_cell_measurement_temperature     100(2)
_cell_measurement_theta_max       66.527
_cell_measurement_theta_min       3.724
_shelx_estimated_absorpt_T_max    0.899
_shelx_estimated_absorpt_T_min    0.844
_exptl_absorpt_coefficient_mu     0.732
_exptl_absorpt_correction_T_max   0.7528
_exptl_absorpt_correction_T_min   0.6701
_exptl_absorpt_correction_type    multi-scan
_exptl_absorpt_process_details
;
SADABS-2014/2 (Bruker,2014/2) was used for absorption correction.
wR2(int) was 0.1064 before and 0.0701 after correction.
The Ratio of minimum to maximum transmission is 0.8901.
The \l/2 correction factor is 0.00150.
;
_exptl_absorpt_special_details    ?
_exptl_crystal_colour             colourless
_exptl_crystal_colour_primary     colourless
_exptl_crystal_density_diffrn     1.265
_exptl_crystal_density_meas       ?
_exptl_crystal_density_method     ?
_exptl_crystal_description        'chunk'
_exptl_crystal_F_000              1152
_exptl_crystal_size_max           0.24
_exptl_crystal_size_mid           0.174
_exptl_crystal_size_min           0.148
_exptl_transmission_factor_max    ?
_exptl_transmission_factor_min    ?
_diffrn_reflns_av_R_equivalents   0.0339
_diffrn_reflns_av_unetI/netI      0.0638
_diffrn_reflns_Laue_measured_fraction_full 0.974
_diffrn_reflns_Laue_measured_fraction_max 0.974
_diffrn_reflns_limit_h_max        10
_diffrn_reflns_limit_h_min        -10
_diffrn_reflns_limit_k_max        27
_diffrn_reflns_limit_k_min        -28
_diffrn_reflns_limit_l_max        16
_diffrn_reflns_limit_l_min        -16
_diffrn_reflns_number             17719
_diffrn_reflns_point_group_measured_fraction_full 0.871
_diffrn_reflns_point_group_measured_fraction_max 0.870
_diffrn_reflns_theta_full         66.779
_diffrn_reflns_theta_max          66.779
_diffrn_reflns_theta_min          3.723
_diffrn_ambient_temperature       100.01
_diffrn_detector_area_resol_mean  ?
_diffrn_measured_fraction_theta_full 0.974
_diffrn_measured_fraction_theta_max 0.974
_diffrn_measurement_device_type   'Bruker APEX-II CCD'
_diffrn_measurement_method        '\f and \w scans'
_diffrn_radiation_type            CuK\a
_diffrn_radiation_wavelength      1.54178
_diffrn_source                    ?
_diffrn_standards_number          0
_reflns_Friedel_coverage          0.741
_reflns_Friedel_fraction_full     0.761
_reflns_Friedel_fraction_max      0.761
_reflns_number_gt                 7549
_reflns_number_total              8826
_reflns_special_details
;
 Reflections were merged by SHELXL according to the crystal
 class for the calculation of statistics and refinement.
 
 _reflns_Friedel_fraction is defined as the number of unique
 Friedel pairs measured divided by the number that would be
 possible theoretically, ignoring centric projections and
 systematic absences.
;
_reflns_threshold_expression      'I > 2\s(I)'
_computing_cell_refinement        'SAINT v8.34A (Bruker, 2013)'
_computing_data_collection        ?
_computing_data_reduction         'SAINT v8.34A (Bruker, 2013)'
_computing_molecular_graphics     'Olex2 (Dolomanov et al., 2009)'
_computing_publication_material   'Olex2 (Dolomanov et al., 2009)'
_computing_structure_refinement   'XL (Sheldrick, 2008)'
_computing_structure_solution     ?
_refine_diff_density_max          0.503
_refine_diff_density_min          -0.294
_refine_diff_density_rms          0.052
_refine_ls_abs_structure_details
;
 Flack x determined using 2667 quotients [(I+)-(I-)]/[(I+)+(I-)]
 (Parsons, Flack and Wagner, Acta Cryst. B69 (2013) 249-259).
;
_refine_ls_abs_structure_Flack    -0.1(3)
_refine_ls_extinction_coef        .
_refine_ls_extinction_method      none
_refine_ls_goodness_of_fit_ref    1.041
_refine_ls_hydrogen_treatment     constr
_refine_ls_matrix_type            full
_refine_ls_number_parameters      749
_refine_ls_number_reflns          8826
_refine_ls_number_restraints      1
_refine_ls_R_factor_all           0.0700
_refine_ls_R_factor_gt            0.0610
_refine_ls_restrained_S_all       1.041
_refine_ls_shift/su_max           0.000
_refine_ls_shift/su_mean          0.000
_refine_ls_structure_factor_coef  Fsqd
_refine_ls_weighting_details
'w=1/[\s^2^(Fo^2^)+(0.0730P)^2^+1.9154P] where P=(Fo^2^+2Fc^2^)/3'
_refine_ls_weighting_scheme       calc
_refine_ls_wR_factor_gt           0.1597
_refine_ls_wR_factor_ref          0.1668
_refine_special_details           ?
_olex2_refinement_description
;
1. Fixed Uiso
 At 1.2 times of:
  All C(H) groups, {H12D,H12A,H12B} of C12D, All C(H,H) groups
 At 1.5 times of:
  {H1CA,H1CB,H1CC} of C1C, {H16A,H16B,H16C} of C16D, {H1BA,H1BB,H1BC} of C1B,
  {H1DA,H1DB,H1DC} of C1D, {H15G,H15H,H15I} of C15A, {H1AA,H1AB,H1AC} of C1A,
  {H15D,H15E,H15F} of C15B, {H15A,H15B,H15C} of C15D, {H15J,H15K,H15L} of C15C
2. Others
 Sof(H12D)=Sof(C13D)=Sof(H13A)=Sof(H13B)=Sof(C15D)=Sof(H15A)=Sof(H15B)=
 Sof(H15C)=1-FVAR(1)
 Sof(H12A)=Sof(H12B)=Sof(C16D)=Sof(H16A)=Sof(H16B)=Sof(H16C)=Sof(C17D)=
 Sof(H17D)=FVAR(1)
3.a Ternary CH refined with riding coordinates:
 C12D(H12D), C17D(H17D), C13B(H13C), C13A(H13D), C13C(H13E)
3.b Secondary CH2 refined with riding coordinates:
 C12D(H12A,H12B), C13D(H13A,H13B), C12B(H12C,H12E), C12A(H12F,H12G), C12C(H12H,
 H12I)
3.c Aromatic/amide H refined with riding coordinates:
 C6D(H6D), C7D(H7D), C8D(H8D), C9D(H9D), C10D(H10D), C6B(H6B), C7B(H7B),
 C8B(H8B), C9B(H9B), C10B(H10B), C6A(H6A), C7A(H7A), C8A(H8A), C9A(H9A),
 C10A(H10A), C6C(H6C), C7C(H7C), C8C(H8C), C9C(H9C), C10C(H10C)
3.d X=CH2 refined with riding coordinates:
 C3D(H3DA,H3DB), C3B(H3BA,H3BB), C3A(H3AA,H3AB), C3C(H3CA,H3CB)
3.e Idealised Me refined as rotating group:
 C1D(H1DA,H1DB,H1DC), C15D(H15A,H15B,H15C), C16D(H16A,H16B,H16C), C1B(H1BA,
 H1BB,H1BC), C15B(H15D,H15E,H15F), C1A(H1AA,H1AB,H1AC), C15A(H15G,H15H,H15I),
 C1C(H1CA,H1CB,H1CC), C15C(H15J,H15K,H15L)
;
_atom_sites_solution_hydrogens    geom
_atom_sites_solution_primary      ?
_atom_sites_solution_secondary    ?
loop_
  _atom_site_label
  _atom_site_type_symbol
  _atom_site_fract_x
  _atom_site_fract_y
  _atom_site_fract_z
  _atom_site_U_iso_or_equiv
  _atom_site_adp_type
  _atom_site_occupancy
  _atom_site_site_symmetry_order
  _atom_site_calc_flag
  _atom_site_refinement_flags_posn
  _atom_site_refinement_flags_adp
  _atom_site_refinement_flags_occupancy
  _atom_site_disorder_assembly
  _atom_site_disorder_group
 C1D C 2.7361(9) 1.7499(3) 1.0756(5) 0.0486(16) Uani 1 1 d . . . . .
 H1DA H 2.6577 1.7519 1.0133 0.073 Uiso 1 1 calc GR . . . .
 H1DB H 2.8385 1.7609 1.0661 0.073 Uiso 1 1 calc GR . . . .
 H1DC H 2.7066 1.7757 1.1224 0.073 Uiso 1 1 calc GR . . . .
 C2D C 2.7442(6) 1.6905(2) 1.1142(4) 0.0296(11) Uani 1 1 d . . . . .
 C3D C 2.6659(7) 1.6469(3) 1.0646(4) 0.0361(13) Uani 1 1 d . . . . .
 H3DA H 2.6819 1.6098 1.0907 0.043 Uiso 1 1 calc R . . . .
 H3DB H 2.5944 1.6531 1.0034 0.043 Uiso 1 1 calc R . . . .
 C4D C 2.8566(6) 1.6819(2) 1.2100(4) 0.0279(11) Uani 1 1 d . . . . .
 C5D C 2.6442(6) 1.6388(2) 1.2799(3) 0.0256(11) Uani 1 1 d . . . . .
 C6D C 2.5318(6) 1.6789(3) 1.2851(4) 0.0335(12) Uani 1 1 d . . . . .
 H6D H 2.5568 1.7180 1.2904 0.040 Uiso 1 1 calc R . . . .
 C7D C 2.3816(7) 1.6602(3) 1.2822(4) 0.0428(15) Uani 1 1 d . . . . .
 H7D H 2.3025 1.6868 1.2858 0.051 Uiso 1 1 calc R . . . .
 C8D C 2.3455(7) 1.6033(3) 1.2740(4) 0.0470(17) Uani 1 1 d . . . . .
 H8D H 2.2416 1.5910 1.2706 0.056 Uiso 1 1 calc R . . . .
 C9D C 2.4600(7) 1.5644(3) 1.2709(5) 0.0430(15) Uani 1 1 d . . . . .
 H9D H 2.4359 1.5252 1.2677 0.052 Uiso 1 1 calc R . . . .
 C10D C 2.6103(7) 1.5820(3) 1.2725(4) 0.0332(12) Uani 1 1 d . . . . .
 H10D H 2.6889 1.5553 1.2685 0.040 Uiso 1 1 calc R . . . .
 C11D C 2.9535(7) 1.6895(3) 1.4414(4) 0.0398(14) Uani 1 1 d . . . . .
 C12D C 3.0865(7) 1.6635(3) 1.5187(4) 0.0491(17) Uani 1 1 d . . . . .
 H12D H 3.0566 1.6663 1.5823 0.059 Uiso 0.452(17) 1 calc R . P A 2
 H12A H 3.0473 1.6483 1.5735 0.059 Uiso 0.548(17) 1 calc R . P A 1
 H12B H 3.1688 1.6919 1.5443 0.059 Uiso 0.548(17) 1 calc R . P A 1
 C13D C 3.103(2) 1.6047(10) 1.4997(15) 0.061(6) Uani 0.452(17) 1 d . . P A 2
 H13A H 3.0524 1.5807 1.5406 0.074 Uiso 0.452(17) 1 calc R . P A 2
 H13B H 3.2146 1.5938 1.5107 0.074 Uiso 0.452(17) 1 calc R . P A 2
 C14D C 3.0121(7) 1.6005(4) 1.3844(6) 0.059(2) Uani 1 1 d . . . . .
 C15D C 3.2279(19) 1.6955(8) 1.5282(12) 0.064(5) Uani 0.452(17) 1 d . . P A 2
 H15A H 3.2530 1.6982 1.4645 0.097 Uiso 0.452(17) 1 calc GR . P A 2
 H15B H 3.3139 1.6766 1.5744 0.097 Uiso 0.452(17) 1 calc GR . P A 2
 H15C H 3.2134 1.7335 1.5520 0.097 Uiso 0.452(17) 1 calc GR . P A 2
 C16D C 3.1995(17) 1.5618(6) 1.5239(10) 0.066(5) Uani 0.548(17) 1 d . . P A 1
 H16A H 3.2902 1.5701 1.5778 0.099 Uiso 0.548(17) 1 calc GR . P A 1
 H16B H 3.2270 1.5322 1.4826 0.099 Uiso 0.548(17) 1 calc GR . P A 1
 H16C H 3.1123 1.5489 1.5502 0.099 Uiso 0.548(17) 1 calc GR . P A 1
 C17D C 3.1519(14) 1.6145(6) 1.4642(9) 0.038(3) Uani 0.548(17) 1 d . . P A 1
 H17D H 3.2396 1.6285 1.4369 0.046 Uiso 0.548(17) 1 calc R . P A 1
 N1D N 2.8019(5) 1.6566(2) 1.2823(3) 0.0307(10) Uani 1 1 d . . . . .
 N2D N 2.9119(5) 1.6475(2) 1.3701(3) 0.0338(11) Uani 1 1 d . . . . .
 O1D O 2.9941(4) 1.69657(18) 1.2242(3) 0.0381(9) Uani 1 1 d . . . . .
 O2D O 3.0003(5) 1.5614(2) 1.3287(5) 0.0704(17) Uani 1 1 d . . . . .
 O3D O 2.8875(6) 1.7336(2) 1.4375(4) 0.0526(12) Uani 1 1 d . . . . .
 C1B C 3.2275(8) 1.7749(3) 1.0843(4) 0.0400(14) Uani 1 1 d . . . . .
 H1BA H 3.1617 1.7742 1.0176 0.060 Uiso 1 1 calc GR . . . .
 H1BB H 3.1844 1.7489 1.1250 0.060 Uiso 1 1 calc GR . . . .
 H1BC H 3.3341 1.7632 1.0840 0.060 Uiso 1 1 calc GR . . . .
 C2B C 3.2308(6) 1.8335(2) 1.1244(4) 0.0310(12) Uani 1 1 d . . . . .
 C3B C 3.1518(7) 1.8768(3) 1.0777(4) 0.0350(13) Uani 1 1 d . . . . .
 H3BA H 3.0872 1.8719 1.0138 0.042 Uiso 1 1 calc R . . . .
 H3BB H 3.1597 1.9129 1.1079 0.042 Uiso 1 1 calc R . . . .
 C4B C 3.3450(6) 1.8397(3) 1.2216(4) 0.0334(12) Uani 1 1 d . . . . .
 C5B C 3.1302(6) 1.8799(3) 1.2922(4) 0.0318(12) Uani 1 1 d . . . . .
 C6B C 3.0207(7) 1.8389(3) 1.2973(4) 0.0369(13) Uani 1 1 d . . . . .
 H6B H 3.0500 1.8002 1.3041 0.044 Uiso 1 1 calc R . . . .
 C7B C 2.8676(7) 1.8549(3) 1.2925(5) 0.0450(16) Uani 1 1 d . . . . .
 H7B H 2.7910 1.8271 1.2953 0.054 Uiso 1 1 calc R . . . .
 C8B C 2.8267(7) 1.9112(3) 1.2838(5) 0.0442(16) Uani 1 1 d . . . . .
 H8B H 2.7216 1.9219 1.2803 0.053 Uiso 1 1 calc R . . . .
 C9B C 2.9363(7) 1.9521(3) 1.2800(4) 0.0380(13) Uani 1 1 d . . . . .
 H9B H 2.9066 1.9907 1.2746 0.046 Uiso 1 1 calc R . . . .
 C10B C 3.0921(6) 1.9368(2) 1.2841(4) 0.0318(12) Uani 1 1 d . . . . .
 H10B H 3.1688 1.9646 1.2814 0.038 Uiso 1 1 calc R . . . .
 C11B C 3.4287(11) 1.8183(5) 1.4447(6) 0.083(3) Uani 1 1 d . . . . .
 C12B C 3.5646(14) 1.8318(6) 1.5279(8) 0.119(5) Uani 1 1 d . . . . .
 H12C H 3.6567 1.8085 1.5251 0.143 Uiso 1 1 calc R . . . .
 H12E H 3.5379 1.8251 1.5910 0.143 Uiso 1 1 calc R . . . .
 C13B C 3.5964(10) 1.8937(7) 1.5148(8) 0.112(5) Uani 1 1 d . . . . .
 H13C H 3.5621 1.9158 1.5661 0.134 Uiso 1 1 calc R . . . .
 C14B C 3.4947(9) 1.9109(5) 1.4142(7) 0.071(3) Uani 1 1 d . . . . .
 C15B C 3.7523(16) 1.9046(11) 1.5219(10) 0.201(10) Uani 1 1 d . . . . .
 H15D H 3.7660 1.9449 1.5097 0.301 Uiso 1 1 calc GR . . . .
 H15E H 3.7884 1.8820 1.4736 0.301 Uiso 1 1 calc GR . . . .
 H15F H 3.8135 1.8948 1.5874 0.301 Uiso 1 1 calc GR . . . .
 N1B N 3.2894(5) 1.8638(2) 1.2951(3) 0.0381(12) Uani 1 1 d . . . . .
 N2B N 3.3956(6) 1.8664(3) 1.3855(4) 0.0508(15) Uani 1 1 d . . . . .
 O1B O 3.4801(5) 1.82406(19) 1.2360(3) 0.0441(10) Uani 1 1 d . . . . .
 O2B O 3.4936(6) 1.9529(3) 1.3697(5) 0.0776(19) Uani 1 1 d . . . . .
 O3B O 3.3596(10) 1.7735(3) 1.4285(5) 0.102(3) Uani 1 1 d . . . . .
 C1A C 2.6771(11) 1.5714(4) 1.5403(5) 0.074(3) Uani 1 1 d . . . . .
 H1AA H 2.6247 1.5836 1.4742 0.111 Uiso 1 1 calc GR . . . .
 H1AB H 2.6096 1.5448 1.5641 0.111 Uiso 1 1 calc GR . . . .
 H1AC H 2.7762 1.5528 1.5394 0.111 Uiso 1 1 calc GR . . . .
 C2A C 2.7088(7) 1.6218(3) 1.6063(4) 0.0444(16) Uani 1 1 d . . . . .
 C3A C 2.6654(10) 1.6735(4) 1.5807(6) 0.068(2) Uani 1 1 d . . . . .
 H3AA H 2.6091 1.6813 1.5158 0.082 Uiso 1 1 calc R . . . .
 H3AB H 2.6901 1.7032 1.6270 0.082 Uiso 1 1 calc R . . . .
 C4A C 2.8133(7) 1.6087(3) 1.7048(4) 0.0353(13) Uani 1 1 d . . . . .
 C5A C 2.5925(6) 1.6340(2) 1.7811(3) 0.0270(11) Uani 1 1 d . . . . .
 C6A C 2.4844(7) 1.5912(3) 1.7606(4) 0.0388(13) Uani 1 1 d . . . . .
 H6A H 2.5145 1.5540 1.7474 0.047 Uiso 1 1 calc R . . . .
 C7A C 2.3296(7) 1.6035(3) 1.7595(5) 0.0473(17) Uani 1 1 d . . . . .
 H7A H 2.2533 1.5744 1.7451 0.057 Uiso 1 1 calc R . . . .
 C8A C 2.2858(7) 1.6562(3) 1.7786(4) 0.0467(17) Uani 1 1 d . . . . .
 H8A H 2.1797 1.6636 1.7781 0.056 Uiso 1 1 calc R . . . .
 C9A C 2.3936(8) 1.6986(3) 1.7986(5) 0.0536(18) Uani 1 1 d . . . . .
 H9A H 2.3621 1.7356 1.8118 0.064 Uiso 1 1 calc R . . . .
 C10A C 2.5482(7) 1.6883(3) 1.7998(5) 0.0408(14) Uani 1 1 d . . . . .
 H10A H 2.6231 1.7179 1.8133 0.049 Uiso 1 1 calc R . . . .
 C11A C 2.8717(7) 1.5604(3) 1.9206(5) 0.0375(13) Uani 1 1 d . . . . .
 C12A C 2.9951(8) 1.5662(3) 2.0153(5) 0.0501(17) Uani 1 1 d . . . . .
 H12F H 3.0792 1.5379 2.0194 0.060 Uiso 1 1 calc R . . . .
 H12G H 2.9486 1.5612 2.0719 0.060 Uiso 1 1 calc R . . . .
 C13A C 3.0591(6) 1.6266(3) 2.0126(4) 0.0375(13) Uani 1 1 d . . . . .
 H13D H 3.0449 1.6480 2.0708 0.045 Uiso 1 1 calc R . . . .
 C14A C 2.9612(6) 1.6540(3) 1.9213(4) 0.0333(13) Uani 1 1 d . . . . .
 C15A C 3.2315(7) 1.6270(3) 2.0119(5) 0.0497(15) Uani 1 1 d . . . . .
 H15G H 3.2478 1.6030 1.9589 0.075 Uiso 1 1 calc GR . . . .
 H15H H 3.2939 1.6127 2.0743 0.075 Uiso 1 1 calc GR . . . .
 H15I H 3.2640 1.6658 2.0021 0.075 Uiso 1 1 calc GR . . . .
 N1A N 2.7544(5) 1.6229(2) 1.7838(3) 0.0282(10) Uani 1 1 d . . . . .
 N2A N 2.8542(5) 1.61352(19) 1.8758(3) 0.0284(10) Uani 1 1 d . . . . .
 O1A O 2.9446(5) 1.5887(2) 1.7166(3) 0.0435(10) Uani 1 1 d . . . . .
 O2A O 2.9723(5) 1.70026(18) 1.8903(3) 0.0422(10) Uani 1 1 d . . . . .
 O3A O 2.7970(5) 1.51970(19) 1.8865(3) 0.0427(10) Uani 1 1 d . . . . .
 C1C C 2.8403(9) 1.4418(4) 1.4486(5) 0.065(2) Uani 1 1 d . . . . .
 H1CA H 2.7411 1.4560 1.4591 0.097 Uiso 1 1 calc GR . . . .
 H1CB H 2.8937 1.4722 1.4225 0.097 Uiso 1 1 calc GR . . . .
 H1CC H 2.9068 1.4287 1.5107 0.097 Uiso 1 1 calc GR . . . .
 C2C C 2.8088(7) 1.3943(3) 1.3784(4) 0.0419(15) Uani 1 1 d . . . . .
 C3C C 2.8587(9) 1.3414(4) 1.3999(5) 0.063(2) Uani 1 1 d . . . . .
 H3CA H 2.9183 1.3325 1.4636 0.076 Uiso 1 1 calc R . . . .
 H3CB H 2.8345 1.3128 1.3515 0.076 Uiso 1 1 calc R . . . .
 C4C C 2.7043(7) 1.4075(2) 1.2816(4) 0.0332(12) Uani 1 1 d . . . . .
 C5C C 2.9236(6) 1.3864(2) 1.2010(4) 0.0277(11) Uani 1 1 d . . . . .
 C6C C 2.9707(7) 1.3337(3) 1.1797(4) 0.0385(13) Uani 1 1 d . . . . .
 H6C H 2.8984 1.3032 1.1679 0.046 Uiso 1 1 calc R . . . .
 C7C C 3.1247(7) 1.3253(3) 1.1755(5) 0.0540(18) Uani 1 1 d . . . . .
 H7C H 3.1578 1.2891 1.1595 0.065 Uiso 1 1 calc R . . . .
 C8C C 3.2292(7) 1.3692(3) 1.1943(6) 0.057(2) Uani 1 1 d . . . . .
 H8C H 3.3352 1.3630 1.1931 0.069 Uiso 1 1 calc R . . . .
 C9C C 3.1815(7) 1.4227(3) 1.2152(6) 0.0534(18) Uani 1 1 d . . . . .
 H9C H 3.2539 1.4531 1.2269 0.064 Uiso 1 1 calc R . . . .
 C10C C 3.0251(7) 1.4315(3) 1.2190(5) 0.0383(14) Uani 1 1 d . . . . .
 H10C H 2.9904 1.4677 1.2336 0.046 Uiso 1 1 calc R . . . .
 C11C C 2.5524(7) 1.3642(3) 1.0648(4) 0.0354(13) Uani 1 1 d . . . . .
 C12C C 2.4531(7) 1.3909(3) 0.9750(4) 0.0394(14) Uani 1 1 d . . . . .
 H12H H 2.3419 1.3915 0.9776 0.047 Uiso 1 1 calc R . . . .
 H12I H 2.4622 1.3700 0.9161 0.047 Uiso 1 1 calc R . . . .
 C13C C 2.5167(7) 1.4518(3) 0.9736(4) 0.0370(13) Uani 1 1 d . . . . .
 H13E H 2.5677 1.4556 0.9181 0.044 Uiso 1 1 calc R . . . .
 C14C C 2.6394(6) 1.4578(3) 1.0684(4) 0.0327(12) Uani 1 1 d . . . . .
 C15C C 2.3936(8) 1.4967(3) 0.9652(5) 0.0588(19) Uani 1 1 d . . . . .
 H15J H 2.3454 1.4938 1.0206 0.088 Uiso 1 1 calc GR . . . .
 H15K H 2.3133 1.4915 0.9044 0.088 Uiso 1 1 calc GR . . . .
 H15L H 2.4418 1.5340 0.9653 0.088 Uiso 1 1 calc GR . . . .
 N1C N 2.7621(5) 1.3957(2) 1.2023(3) 0.0293(10) Uani 1 1 d . . . . .
 N2C N 2.6604(5) 1.4050(2) 1.1120(3) 0.0288(10) Uani 1 1 d . . . . .
 O1C O 2.5732(5) 1.4260(2) 1.2735(3) 0.0441(11) Uani 1 1 d . . . . .
 O2C O 2.7117(5) 1.49948(18) 1.1029(3) 0.0397(10) Uani 1 1 d . . . . .
 O3C O 2.5492(5) 1.31684(19) 1.0952(3) 0.0522(12) Uani 1 1 d . . . . .

loop_
  _atom_site_aniso_label
  _atom_site_aniso_U_11
  _atom_site_aniso_U_22
  _atom_site_aniso_U_33
  _atom_site_aniso_U_23
  _atom_site_aniso_U_13
  _atom_site_aniso_U_12
 C1D 0.063(4) 0.034(3) 0.047(4) 0.009(3) 0.009(3) 0.011(3)
 C2D 0.026(2) 0.036(3) 0.031(3) 0.001(2) 0.014(2) 0.001(2)
 C3D 0.037(3) 0.045(3) 0.026(3) 0.004(2) 0.008(2) -0.001(3)
 C4D 0.032(3) 0.025(3) 0.029(3) -0.002(2) 0.012(2) 0.001(2)
 C5D 0.021(2) 0.036(3) 0.019(2) -0.001(2) 0.0039(18) -0.003(2)
 C6D 0.034(3) 0.042(3) 0.026(3) 0.006(2) 0.009(2) 0.002(3)
 C7D 0.025(3) 0.070(5) 0.035(3) 0.006(3) 0.011(2) 0.005(3)
 C8D 0.030(3) 0.074(5) 0.037(3) 0.000(3) 0.006(2) -0.011(3)
 C9D 0.038(3) 0.053(4) 0.038(3) -0.001(3) 0.008(3) -0.015(3)
 C10D 0.034(3) 0.040(3) 0.026(3) 0.001(2) 0.009(2) -0.004(3)
 C11D 0.041(3) 0.050(4) 0.031(3) -0.003(3) 0.014(3) -0.008(3)
 C12D 0.037(3) 0.079(5) 0.027(3) -0.005(3) -0.001(2) -0.010(3)
 C13D 0.038(10) 0.104(16) 0.040(10) 0.002(10) 0.005(8) 0.011(10)
 C14D 0.025(3) 0.083(6) 0.058(4) -0.004(4) -0.010(3) 0.006(3)
 C15D 0.062(10) 0.073(11) 0.050(9) -0.008(8) -0.002(7) -0.015(8)
 C16D 0.068(9) 0.065(9) 0.051(8) 0.002(6) -0.013(6) 0.024(7)
 C17D 0.020(6) 0.068(8) 0.024(6) -0.002(5) 0.000(4) 0.005(5)
 N1D 0.022(2) 0.045(3) 0.023(2) -0.0017(19) 0.0033(17) -0.0045(19)
 N2D 0.028(2) 0.046(3) 0.025(2) -0.003(2) 0.0021(18) 0.000(2)
 O1D 0.0279(19) 0.042(2) 0.046(2) 0.0022(19) 0.0117(17) -0.0073(17)
 O2D 0.037(2) 0.069(3) 0.095(4) -0.031(3) -0.003(3) 0.010(2)
 O3D 0.058(3) 0.055(3) 0.046(3) -0.013(2) 0.015(2) -0.013(2)
 C1B 0.052(4) 0.036(3) 0.032(3) -0.003(2) 0.010(3) -0.006(3)
 C2B 0.038(3) 0.027(3) 0.033(3) 0.000(2) 0.017(2) -0.010(2)
 C3B 0.041(3) 0.036(3) 0.030(3) -0.004(2) 0.012(2) -0.005(3)
 C4B 0.028(3) 0.035(3) 0.039(3) -0.005(2) 0.010(2) 0.001(2)
 C5B 0.029(3) 0.044(3) 0.022(2) 0.001(2) 0.005(2) 0.004(2)
 C6B 0.040(3) 0.036(3) 0.034(3) -0.001(2) 0.009(2) -0.003(3)
 C7B 0.040(3) 0.053(4) 0.046(3) -0.012(3) 0.017(3) -0.016(3)
 C8B 0.027(3) 0.061(4) 0.044(3) -0.003(3) 0.007(2) 0.005(3)
 C9B 0.036(3) 0.045(3) 0.032(3) 0.000(3) 0.005(2) 0.010(3)
 C10B 0.032(3) 0.033(3) 0.030(3) 0.001(2) 0.006(2) 0.001(2)
 C11B 0.077(6) 0.110(8) 0.046(4) -0.008(5) -0.016(4) 0.065(6)
 C12B 0.107(9) 0.134(11) 0.082(7) -0.009(7) -0.045(6) 0.058(8)
 C13B 0.040(5) 0.200(14) 0.073(6) -0.061(8) -0.029(4) 0.024(7)
 C14B 0.035(4) 0.095(7) 0.077(6) -0.042(6) 0.002(4) 0.010(4)
 C15B 0.101(10) 0.40(3) 0.088(9) -0.018(15) 0.000(8) -0.033(14)
 N1B 0.029(2) 0.050(3) 0.031(2) -0.010(2) 0.0001(19) 0.009(2)
 N2B 0.037(3) 0.066(4) 0.039(3) -0.017(3) -0.009(2) 0.016(3)
 O1B 0.030(2) 0.048(3) 0.054(3) -0.013(2) 0.0101(18) 0.0049(19)
 O2B 0.037(3) 0.100(5) 0.095(5) -0.040(4) 0.013(3) -0.015(3)
 O3B 0.153(7) 0.073(5) 0.064(4) 0.005(3) -0.007(4) 0.059(5)
 C1A 0.084(6) 0.096(7) 0.041(4) -0.020(4) 0.014(4) -0.026(5)
 C2A 0.039(3) 0.073(5) 0.025(3) 0.002(3) 0.016(2) -0.009(3)
 C3A 0.081(5) 0.082(6) 0.045(4) 0.025(4) 0.020(4) 0.000(5)
 C4A 0.034(3) 0.041(3) 0.032(3) -0.004(2) 0.011(2) -0.006(3)
 C5A 0.024(2) 0.036(3) 0.020(2) 0.000(2) 0.0042(18) -0.004(2)
 C6A 0.037(3) 0.040(3) 0.038(3) 0.001(3) 0.007(2) -0.006(3)
 C7A 0.028(3) 0.058(4) 0.054(4) 0.015(3) 0.007(3) -0.013(3)
 C8A 0.030(3) 0.081(5) 0.029(3) 0.005(3) 0.007(2) 0.007(3)
 C9A 0.044(4) 0.055(4) 0.051(4) -0.021(3) -0.008(3) 0.016(3)
 C10A 0.037(3) 0.040(3) 0.041(3) -0.009(3) 0.001(2) 0.000(3)
 C11A 0.041(3) 0.027(3) 0.043(3) -0.007(3) 0.008(3) 0.004(3)
 C12A 0.045(4) 0.046(4) 0.052(4) 0.013(3) -0.001(3) 0.004(3)
 C13A 0.027(3) 0.043(3) 0.039(3) -0.006(3) 0.000(2) 0.002(3)
 C14A 0.025(3) 0.037(3) 0.036(3) -0.011(3) 0.005(2) 0.001(2)
 C15A 0.039(3) 0.067(4) 0.041(3) 0.001(3) 0.004(2) 0.003(3)
 N1A 0.023(2) 0.036(2) 0.025(2) -0.0015(19) 0.0046(17) -0.0024(19)
 N2A 0.026(2) 0.028(2) 0.030(2) -0.0022(18) 0.0043(18) 0.0006(18)
 O1A 0.033(2) 0.055(3) 0.047(2) -0.004(2) 0.0187(18) 0.0016(19)
 O2A 0.039(2) 0.035(2) 0.050(2) -0.003(2) 0.0064(19) -0.0097(19)
 O3A 0.050(2) 0.034(2) 0.045(2) -0.0036(19) 0.015(2) -0.001(2)
 C1C 0.068(5) 0.094(6) 0.030(3) -0.016(4) 0.008(3) -0.011(4)
 C2C 0.044(3) 0.055(4) 0.030(3) 0.004(3) 0.013(2) -0.012(3)
 C3C 0.075(5) 0.077(6) 0.031(3) 0.018(3) -0.001(3) -0.007(4)
 C4C 0.036(3) 0.034(3) 0.032(3) 0.002(2) 0.011(2) -0.008(2)
 C5C 0.026(3) 0.032(3) 0.023(2) 0.000(2) 0.003(2) 0.003(2)
 C6C 0.028(3) 0.035(3) 0.045(3) -0.004(3) -0.003(2) 0.001(2)
 C7C 0.032(3) 0.053(4) 0.071(5) -0.012(4) 0.000(3) 0.014(3)
 C8C 0.025(3) 0.071(5) 0.073(5) -0.020(4) 0.007(3) 0.004(3)
 C9C 0.031(3) 0.049(4) 0.077(5) -0.008(3) 0.007(3) -0.013(3)
 C10C 0.031(3) 0.032(3) 0.050(3) -0.007(3) 0.006(3) -0.005(2)
 C11C 0.030(3) 0.036(3) 0.037(3) 0.001(3) 0.003(2) 0.000(2)
 C12C 0.033(3) 0.046(4) 0.035(3) 0.000(3) 0.001(2) 0.001(3)
 C13C 0.039(3) 0.038(3) 0.033(3) 0.002(3) 0.007(2) 0.002(3)
 C14C 0.030(3) 0.033(3) 0.035(3) 0.004(3) 0.007(2) 0.003(3)
 C15C 0.060(4) 0.049(4) 0.055(4) 0.003(3) -0.010(3) 0.019(3)
 N1C 0.026(2) 0.035(3) 0.025(2) 0.0045(19) 0.0021(17) -0.0019(19)
 N2C 0.025(2) 0.036(3) 0.023(2) 0.0031(18) 0.0000(17) 0.0000(19)
 O1C 0.036(2) 0.056(3) 0.045(2) -0.003(2) 0.0188(18) 0.002(2)
 O2C 0.047(2) 0.034(2) 0.036(2) -0.0004(18) 0.0072(18) 0.000(2)
 O3C 0.049(3) 0.040(3) 0.055(3) 0.007(2) -0.011(2) -0.009(2)

_geom_special_details
;
 All esds (except the esd in the dihedral angle between two l.s. planes)
 are estimated using the full covariance matrix.  The cell esds are taken
 into account individually in the estimation of esds in distances, angles
 and torsion angles; correlations between esds in cell parameters are only
 used when they are defined by crystal symmetry.  An approximate (isotropic)
 treatment of cell esds is used for estimating esds involving l.s. planes.
;
loop_
  _geom_bond_atom_site_label_1
  _geom_bond_atom_site_label_2
  _geom_bond_distance
  _geom_bond_site_symmetry_2
  _geom_bond_publ_flag
 C1D H1DA 0.9800 . ?
 C1D H1DB 0.9800 . ?
 C1D H1DC 0.9800 . ?
 C1D C2D 1.504(8) . ?
 C2D C3D 1.341(8) . ?
 C2D C4D 1.484(7) . ?
 C3D H3DA 0.9500 . ?
 C3D H3DB 0.9500 . ?
 C4D N1D 1.371(7) . ?
 C4D O1D 1.228(6) . ?
 C5D C6D 1.388(8) . ?
 C5D C10D 1.374(8) . ?
 C5D N1D 1.444(6) . ?
 C6D H6D 0.9500 . ?
 C6D C7D 1.386(8) . ?
 C7D H7D 0.9500 . ?
 C7D C8D 1.382(10) . ?
 C8D H8D 0.9500 . ?
 C8D C9D 1.374(10) . ?
 C9D H9D 0.9500 . ?
 C9D C10D 1.383(8) . ?
 C10D H10D 0.9500 . ?
 C11D C12D 1.524(9) . ?
 C11D N2D 1.400(8) . ?
 C11D O3D 1.188(9) . ?
 C12D H12D 1.0000 . ?
 C12D H12A 0.9900 . ?
 C12D H12B 0.9900 . ?
 C12D C13D 1.43(2) . ?
 C12D C15D 1.436(17) . ?
 C12D C17D 1.577(15) . ?
 C13D H13A 0.9900 . ?
 C13D H13B 0.9900 . ?
 C13D C14D 1.637(19) . ?
 C14D C17D 1.491(12) . ?
 C14D N2D 1.402(9) . ?
 C14D O2D 1.203(10) . ?
 C15D H15A 0.9800 . ?
 C15D H15B 0.9800 . ?
 C15D H15C 0.9800 . ?
 C16D H16A 0.9800 . ?
 C16D H16B 0.9800 . ?
 C16D H16C 0.9800 . ?
 C16D C17D 1.508(19) . ?
 C17D H17D 1.0000 . ?
 N1D N2D 1.393(6) . ?
 C1B H1BA 0.9800 . ?
 C1B H1BB 0.9800 . ?
 C1B H1BC 0.9800 . ?
 C1B C2B 1.496(8) . ?
 C2B C3B 1.323(8) . ?
 C2B C4B 1.500(8) . ?
 C3B H3BA 0.9500 . ?
 C3B H3BB 0.9500 . ?
 C4B N1B 1.376(7) . ?
 C4B O1B 1.215(7) . ?
 C5B C6B 1.382(9) . ?
 C5B C10B 1.387(8) . ?
 C5B N1B 1.444(7) . ?
 C6B H6B 0.9500 . ?
 C6B C7B 1.386(9) . ?
 C7B H7B 0.9500 . ?
 C7B C8B 1.377(10) . ?
 C8B H8B 0.9500 . ?
 C8B C9B 1.378(10) . ?
 C9B H9B 0.9500 . ?
 C9B C10B 1.407(8) . ?
 C10B H10B 0.9500 . ?
 C11B C12B 1.494(13) . ?
 C11B N2B 1.402(12) . ?
 C11B O3B 1.217(13) . ?
 C12B H12C 0.9900 . ?
 C12B H12E 0.9900 . ?
 C12B C13B 1.512(19) . ?
 C13B H13C 1.0000 . ?
 C13B C14B 1.540(14) . ?
 C13B C15B 1.376(17) . ?
 C14B N2B 1.365(11) . ?
 C14B O2B 1.174(12) . ?
 C15B H15D 0.9800 . ?
 C15B H15E 0.9800 . ?
 C15B H15F 0.9800 . ?
 N1B N2B 1.389(7) . ?
 C1A H1AA 0.9800 . ?
 C1A H1AB 0.9800 . ?
 C1A H1AC 0.9800 . ?
 C1A C2A 1.499(11) . ?
 C2A C3A 1.306(12) . ?
 C2A C4A 1.503(8) . ?
 C3A H3AA 0.9500 . ?
 C3A H3AB 0.9500 . ?
 C4A N1A 1.383(7) . ?
 C4A O1A 1.223(7) . ?
 C5A C6A 1.373(8) . ?
 C5A C10A 1.386(8) . ?
 C5A N1A 1.441(7) . ?
 C6A H6A 0.9500 . ?
 C6A C7A 1.391(9) . ?
 C7A H7A 0.9500 . ?
 C7A C8A 1.351(10) . ?
 C8A H8A 0.9500 . ?
 C8A C9A 1.364(11) . ?
 C9A H9A 0.9500 . ?
 C9A C10A 1.379(9) . ?
 C10A H10A 0.9500 . ?
 C11A C12A 1.512(9) . ?
 C11A N2A 1.400(8) . ?
 C11A O3A 1.199(7) . ?
 C12A H12F 0.9900 . ?
 C12A H12G 0.9900 . ?
 C12A C13A 1.542(10) . ?
 C13A H13D 1.0000 . ?
 C13A C14A 1.513(8) . ?
 C13A C15A 1.521(8) . ?
 C14A N2A 1.388(7) . ?
 C14A O2A 1.191(8) . ?
 C15A H15G 0.9800 . ?
 C15A H15H 0.9800 . ?
 C15A H15I 0.9800 . ?
 N1A N2A 1.400(6) . ?
 C1C H1CA 0.9800 . ?
 C1C H1CB 0.9800 . ?
 C1C H1CC 0.9800 . ?
 C1C C2C 1.481(10) . ?
 C2C C3C 1.336(11) . ?
 C2C C4C 1.486(8) . ?
 C3C H3CA 0.9500 . ?
 C3C H3CB 0.9500 . ?
 C4C N1C 1.369(7) . ?
 C4C O1C 1.214(7) . ?
 C5C C6C 1.372(8) . ?
 C5C C10C 1.375(8) . ?
 C5C N1C 1.444(7) . ?
 C6C H6C 0.9500 . ?
 C6C C7C 1.387(9) . ?
 C7C H7C 0.9500 . ?
 C7C C8C 1.371(11) . ?
 C8C H8C 0.9500 . ?
 C8C C9C 1.387(10) . ?
 C9C H9C 0.9500 . ?
 C9C C10C 1.407(9) . ?
 C10C H10C 0.9500 . ?
 C11C C12C 1.495(8) . ?
 C11C N2C 1.404(8) . ?
 C11C O3C 1.205(8) . ?
 C12C H12H 0.9900 . ?
 C12C H12I 0.9900 . ?
 C12C C13C 1.547(9) . ?
 C13C H13E 1.0000 . ?
 C13C C14C 1.511(7) . ?
 C13C C15C 1.502(9) . ?
 C14C N2C 1.386(7) . ?
 C14C O2C 1.210(7) . ?
 C15C H15J 0.9800 . ?
 C15C H15K 0.9800 . ?
 C15C H15L 0.9800 . ?
 N1C N2C 1.388(6) . ?

loop_
  _geom_angle_atom_site_label_1
  _geom_angle_atom_site_label_2
  _geom_angle_atom_site_label_3
  _geom_angle
  _geom_angle_site_symmetry_1
  _geom_angle_site_symmetry_3
  _geom_angle_publ_flag
 H1DA C1D H1DB 109.5 . . ?
 H1DA C1D H1DC 109.5 . . ?
 H1DB C1D H1DC 109.5 . . ?
 C2D C1D H1DA 109.5 . . ?
 C2D C1D H1DB 109.5 . . ?
 C2D C1D H1DC 109.5 . . ?
 C3D C2D C1D 123.8(5) . . ?
 C3D C2D C4D 121.1(5) . . ?
 C4D C2D C1D 114.9(5) . . ?
 C2D C3D H3DA 120.0 . . ?
 C2D C3D H3DB 120.0 . . ?
 H3DA C3D H3DB 120.0 . . ?
 N1D C4D C2D 117.6(4) . . ?
 O1D C4D C2D 121.5(5) . . ?
 O1D C4D N1D 120.8(5) . . ?
 C6D C5D N1D 119.6(5) . . ?
 C10D C5D C6D 121.9(5) . . ?
 C10D C5D N1D 118.5(5) . . ?
 C5D C6D H6D 121.1 . . ?
 C7D C6D C5D 117.8(6) . . ?
 C7D C6D H6D 121.1 . . ?
 C6D C7D H7D 119.6 . . ?
 C8D C7D C6D 120.9(6) . . ?
 C8D C7D H7D 119.6 . . ?
 C7D C8D H8D 120.0 . . ?
 C9D C8D C7D 120.0(6) . . ?
 C9D C8D H8D 120.0 . . ?
 C8D C9D H9D 119.9 . . ?
 C8D C9D C10D 120.3(6) . . ?
 C10D C9D H9D 119.9 . . ?
 C5D C10D C9D 119.1(6) . . ?
 C5D C10D H10D 120.4 . . ?
 C9D C10D H10D 120.4 . . ?
 N2D C11D C12D 104.5(6) . . ?
 O3D C11D C12D 132.0(6) . . ?
 O3D C11D N2D 123.4(6) . . ?
 C11D C12D H12D 107.1 . . ?
 C11D C12D H12A 110.8 . . ?
 C11D C12D H12B 110.8 . . ?
 C11D C12D C17D 104.7(6) . . ?
 H12A C12D H12B 108.9 . . ?
 C13D C12D C11D 110.7(9) . . ?
 C13D C12D H12D 107.1 . . ?
 C13D C12D C15D 113.8(13) . . ?
 C15D C12D C11D 110.6(9) . . ?
 C15D C12D H12D 107.1 . . ?
 C17D C12D H12A 110.8 . . ?
 C17D C12D H12B 110.8 . . ?
 C12D C13D H13A 111.5 . . ?
 C12D C13D H13B 111.5 . . ?
 C12D C13D C14D 101.4(13) . . ?
 H13A C13D H13B 109.3 . . ?
 C14D C13D H13A 111.5 . . ?
 C14D C13D H13B 111.5 . . ?
 N2D C14D C13D 103.5(10) . . ?
 N2D C14D C17D 107.9(8) . . ?
 O2D C14D C13D 130.0(11) . . ?
 O2D C14D C17D 126.2(8) . . ?
 O2D C14D N2D 124.3(6) . . ?
 C12D C15D H15A 109.5 . . ?
 C12D C15D H15B 109.5 . . ?
 C12D C15D H15C 109.5 . . ?
 H15A C15D H15B 109.5 . . ?
 H15A C15D H15C 109.5 . . ?
 H15B C15D H15C 109.5 . . ?
 H16A C16D H16B 109.5 . . ?
 H16A C16D H16C 109.5 . . ?
 H16B C16D H16C 109.5 . . ?
 C17D C16D H16A 109.5 . . ?
 C17D C16D H16B 109.5 . . ?
 C17D C16D H16C 109.5 . . ?
 C12D C17D H17D 110.8 . . ?
 C14D C17D C12D 101.6(8) . . ?
 C14D C17D C16D 107.8(11) . . ?
 C14D C17D H17D 110.8 . . ?
 C16D C17D C12D 114.7(12) . . ?
 C16D C17D H17D 110.8 . . ?
 C4D N1D C5D 128.4(4) . . ?
 C4D N1D N2D 116.0(4) . . ?
 N2D N1D C5D 115.6(4) . . ?
 C11D N2D C14D 114.5(5) . . ?
 N1D N2D C11D 122.4(5) . . ?
 N1D N2D C14D 121.8(5) . . ?
 H1BA C1B H1BB 109.5 . . ?
 H1BA C1B H1BC 109.5 . . ?
 H1BB C1B H1BC 109.5 . . ?
 C2B C1B H1BA 109.5 . . ?
 C2B C1B H1BB 109.5 . . ?
 C2B C1B H1BC 109.5 . . ?
 C1B C2B C4B 112.7(5) . . ?
 C3B C2B C1B 124.7(5) . . ?
 C3B C2B C4B 122.4(5) . . ?
 C2B C3B H3BA 120.0 . . ?
 C2B C3B H3BB 120.0 . . ?
 H3BA C3B H3BB 120.0 . . ?
 N1B C4B C2B 116.8(5) . . ?
 O1B C4B C2B 122.3(5) . . ?
 O1B C4B N1B 120.9(5) . . ?
 C6B C5B C10B 121.8(5) . . ?
 C6B C5B N1B 120.0(6) . . ?
 C10B C5B N1B 118.2(5) . . ?
 C5B C6B H6B 120.3 . . ?
 C5B C6B C7B 119.3(6) . . ?
 C7B C6B H6B 120.3 . . ?
 C6B C7B H7B 120.1 . . ?
 C8B C7B C6B 119.9(6) . . ?
 C8B C7B H7B 120.1 . . ?
 C7B C8B H8B 119.6 . . ?
 C7B C8B C9B 120.8(6) . . ?
 C9B C8B H8B 119.6 . . ?
 C8B C9B H9B 119.9 . . ?
 C8B C9B C10B 120.3(6) . . ?
 C10B C9B H9B 119.9 . . ?
 C5B C10B C9B 117.8(6) . . ?
 C5B C10B H10B 121.1 . . ?
 C9B C10B H10B 121.1 . . ?
 N2B C11B C12B 107.9(11) . . ?
 O3B C11B C12B 127.0(10) . . ?
 O3B C11B N2B 125.0(7) . . ?
 C11B C12B H12C 110.9 . . ?
 C11B C12B H12E 110.9 . . ?
 C11B C12B C13B 104.3(9) . . ?
 H12C C12B H12E 108.9 . . ?
 C13B C12B H12C 110.9 . . ?
 C13B C12B H12E 110.9 . . ?
 C12B C13B H13C 108.7 . . ?
 C12B C13B C14B 106.6(8) . . ?
 C14B C13B H13C 108.7 . . ?
 C15B C13B C12B 112.7(15) . . ?
 C15B C13B H13C 108.7 . . ?
 C15B C13B C14B 111.3(13) . . ?
 N2B C14B C13B 104.9(10) . . ?
 O2B C14B C13B 130.3(10) . . ?
 O2B C14B N2B 124.8(8) . . ?
 C13B C15B H15D 109.5 . . ?
 C13B C15B H15E 109.5 . . ?
 C13B C15B H15F 109.5 . . ?
 H15D C15B H15E 109.5 . . ?
 H15D C15B H15F 109.5 . . ?
 H15E C15B H15F 109.5 . . ?
 C4B N1B C5B 127.6(5) . . ?
 C4B N1B N2B 115.5(5) . . ?
 N2B N1B C5B 116.5(5) . . ?
 C14B N2B C11B 115.1(7) . . ?
 C14B N2B N1B 123.2(7) . . ?
 N1B N2B C11B 120.6(7) . . ?
 H1AA C1A H1AB 109.5 . . ?
 H1AA C1A H1AC 109.5 . . ?
 H1AB C1A H1AC 109.5 . . ?
 C2A C1A H1AA 109.5 . . ?
 C2A C1A H1AB 109.5 . . ?
 C2A C1A H1AC 109.5 . . ?
 C1A C2A C4A 113.1(6) . . ?
 C3A C2A C1A 125.1(7) . . ?
 C3A C2A C4A 121.5(7) . . ?
 C2A C3A H3AA 120.0 . . ?
 C2A C3A H3AB 120.0 . . ?
 H3AA C3A H3AB 120.0 . . ?
 N1A C4A C2A 115.7(5) . . ?
 O1A C4A C2A 123.4(5) . . ?
 O1A C4A N1A 120.9(5) . . ?
 C6A C5A C10A 120.7(5) . . ?
 C6A C5A N1A 120.2(5) . . ?
 C10A C5A N1A 119.2(5) . . ?
 C5A C6A H6A 120.8 . . ?
 C5A C6A C7A 118.4(6) . . ?
 C7A C6A H6A 120.8 . . ?
 C6A C7A H7A 119.4 . . ?
 C8A C7A C6A 121.2(6) . . ?
 C8A C7A H7A 119.4 . . ?
 C7A C8A H8A 119.9 . . ?
 C7A C8A C9A 120.2(6) . . ?
 C9A C8A H8A 119.9 . . ?
 C8A C9A H9A 119.8 . . ?
 C8A C9A C10A 120.4(7) . . ?
 C10A C9A H9A 119.8 . . ?
 C5A C10A H10A 120.5 . . ?
 C9A C10A C5A 119.1(6) . . ?
 C9A C10A H10A 120.5 . . ?
 N2A C11A C12A 107.2(5) . . ?
 O3A C11A C12A 129.4(6) . . ?
 O3A C11A N2A 123.3(6) . . ?
 C11A C12A H12F 110.9 . . ?
 C11A C12A H12G 110.9 . . ?
 C11A C12A C13A 104.5(5) . . ?
 H12F C12A H12G 108.9 . . ?
 C13A C12A H12F 110.9 . . ?
 C13A C12A H12G 110.9 . . ?
 C12A C13A H13D 109.1 . . ?
 C14A C13A C12A 106.5(5) . . ?
 C14A C13A H13D 109.1 . . ?
 C14A C13A C15A 110.8(5) . . ?
 C15A C13A C12A 112.2(5) . . ?
 C15A C13A H13D 109.1 . . ?
 N2A C14A C13A 106.4(5) . . ?
 O2A C14A C13A 128.8(6) . . ?
 O2A C14A N2A 124.8(5) . . ?
 C13A C15A H15G 109.5 . . ?
 C13A C15A H15H 109.5 . . ?
 C13A C15A H15I 109.5 . . ?
 H15G C15A H15H 109.5 . . ?
 H15G C15A H15I 109.5 . . ?
 H15H C15A H15I 109.5 . . ?
 C4A N1A C5A 125.9(4) . . ?
 C4A N1A N2A 116.0(4) . . ?
 N2A N1A C5A 116.6(4) . . ?
 C14A N2A C11A 115.0(5) . . ?
 C14A N2A N1A 121.6(5) . . ?
 N1A N2A C11A 122.6(5) . . ?
 H1CA C1C H1CB 109.5 . . ?
 H1CA C1C H1CC 109.5 . . ?
 H1CB C1C H1CC 109.5 . . ?
 C2C C1C H1CA 109.5 . . ?
 C2C C1C H1CB 109.5 . . ?
 C2C C1C H1CC 109.5 . . ?
 C1C C2C C4C 115.6(6) . . ?
 C3C C2C C1C 124.1(6) . . ?
 C3C C2C C4C 120.1(6) . . ?
 C2C C3C H3CA 120.0 . . ?
 C2C C3C H3CB 120.0 . . ?
 H3CA C3C H3CB 120.0 . . ?
 N1C C4C C2C 116.3(5) . . ?
 O1C C4C C2C 121.6(6) . . ?
 O1C C4C N1C 122.1(5) . . ?
 C6C C5C C10C 121.9(5) . . ?
 C6C C5C N1C 119.5(5) . . ?
 C10C C5C N1C 118.6(5) . . ?
 C5C C6C H6C 120.3 . . ?
 C5C C6C C7C 119.4(6) . . ?
 C7C C6C H6C 120.3 . . ?
 C6C C7C H7C 120.0 . . ?
 C8C C7C C6C 120.0(7) . . ?
 C8C C7C H7C 120.0 . . ?
 C7C C8C H8C 119.7 . . ?
 C7C C8C C9C 120.6(6) . . ?
 C9C C8C H8C 119.7 . . ?
 C8C C9C H9C 120.2 . . ?
 C8C C9C C10C 119.5(6) . . ?
 C10C C9C H9C 120.2 . . ?
 C5C C10C C9C 118.5(6) . . ?
 C5C C10C H10C 120.8 . . ?
 C9C C10C H10C 120.8 . . ?
 N2C C11C C12C 107.6(5) . . ?
 O3C C11C C12C 129.6(6) . . ?
 O3C C11C N2C 122.8(5) . . ?
 C11C C12C H12H 110.7 . . ?
 C11C C12C H12I 110.7 . . ?
 C11C C12C C13C 105.4(5) . . ?
 H12H C12C H12I 108.8 . . ?
 C13C C12C H12H 110.7 . . ?
 C13C C12C H12I 110.7 . . ?
 C12C C13C H13E 109.1 . . ?
 C14C C13C C12C 105.1(5) . . ?
 C14C C13C H13E 109.1 . . ?
 C15C C13C C12C 113.8(5) . . ?
 C15C C13C H13E 109.1 . . ?
 C15C C13C C14C 110.5(5) . . ?
 N2C C14C C13C 107.3(5) . . ?
 O2C C14C C13C 128.9(5) . . ?
 O2C C14C N2C 123.7(5) . . ?
 C13C C15C H15J 109.5 . . ?
 C13C C15C H15K 109.5 . . ?
 C13C C15C H15L 109.5 . . ?
 H15J C15C H15K 109.5 . . ?
 H15J C15C H15L 109.5 . . ?
 H15K C15C H15L 109.5 . . ?
 C4C N1C C5C 127.2(4) . . ?
 C4C N1C N2C 115.9(4) . . ?
 N2C N1C C5C 115.5(4) . . ?
 C14C N2C C11C 114.0(4) . . ?
 C14C N2C N1C 122.6(5) . . ?
 N1C N2C C11C 122.6(5) . . ?

loop_
  _geom_torsion_atom_site_label_1
  _geom_torsion_atom_site_label_2
  _geom_torsion_atom_site_label_3
  _geom_torsion_atom_site_label_4
  _geom_torsion
  _geom_torsion_site_symmetry_1
  _geom_torsion_site_symmetry_2
  _geom_torsion_site_symmetry_3
  _geom_torsion_site_symmetry_4
  _geom_torsion_publ_flag
 C1D C2D C4D N1D 127.6(6) . . . . ?
 C1D C2D C4D O1D -52.8(7) . . . . ?
 C2D C4D N1D C5D -3.1(8) . . . . ?
 C2D C4D N1D N2D 177.9(5) . . . . ?
 C3D C2D C4D N1D -56.8(7) . . . . ?
 C3D C2D C4D O1D 122.7(6) . . . . ?
 C4D N1D N2D C11D 83.5(6) . . . . ?
 C4D N1D N2D C14D -82.4(7) . . . . ?
 C5D C6D C7D C8D -0.3(9) . . . . ?
 C5D N1D N2D C11D -95.6(6) . . . . ?
 C5D N1D N2D C14D 98.5(7) . . . . ?
 C6D C5D C10D C9D -0.6(8) . . . . ?
 C6D C5D N1D C4D -74.5(7) . . . . ?
 C6D C5D N1D N2D 104.5(6) . . . . ?
 C6D C7D C8D C9D 1.5(10) . . . . ?
 C7D C8D C9D C10D -2.2(10) . . . . ?
 C8D C9D C10D C5D 1.8(9) . . . . ?
 C10D C5D C6D C7D -0.2(8) . . . . ?
 C10D C5D N1D C4D 105.5(7) . . . . ?
 C10D C5D N1D N2D -75.6(6) . . . . ?
 C11D C12D C13D C14D 19.3(16) . . . . ?
 C11D C12D C17D C14D -25.8(11) . . . . ?
 C11D C12D C17D C16D -141.8(10) . . . . ?
 C12D C11D N2D C14D -7.6(7) . . . . ?
 C12D C11D N2D N1D -174.5(5) . . . . ?
 C12D C13D C14D N2D -22.8(16) . . . . ?
 C12D C13D C14D O2D 173.7(10) . . . . ?
 C13D C14D N2D C11D 19.1(12) . . . . ?
 C13D C14D N2D N1D -174.0(10) . . . . ?
 C15D C12D C13D C14D -106.1(13) . . . . ?
 C17D C14D N2D C11D -9.8(10) . . . . ?
 C17D C14D N2D N1D 157.1(8) . . . . ?
 N1D C5D C6D C7D 179.8(5) . . . . ?
 N1D C5D C10D C9D 179.5(5) . . . . ?
 N2D C11D C12D C13D -9.4(13) . . . . ?
 N2D C11D C12D C15D 117.8(10) . . . . ?
 N2D C11D C12D C17D 20.8(9) . . . . ?
 N2D C14D C17D C12D 21.8(12) . . . . ?
 N2D C14D C17D C16D 142.7(10) . . . . ?
 O1D C4D N1D C5D 177.3(5) . . . . ?
 O1D C4D N1D N2D -1.7(8) . . . . ?
 O2D C14D C17D C12D -172.2(9) . . . . ?
 O2D C14D C17D C16D -51.2(17) . . . . ?
 O2D C14D N2D C11D -176.2(8) . . . . ?
 O2D C14D N2D N1D -9.2(12) . . . . ?
 O3D C11D C12D C13D 167.5(13) . . . . ?
 O3D C11D C12D C15D -65.3(12) . . . . ?
 O3D C11D C12D C17D -162.4(9) . . . . ?
 O3D C11D N2D C14D 175.2(7) . . . . ?
 O3D C11D N2D N1D 8.3(9) . . . . ?
 C1B C2B C4B N1B -129.0(6) . . . . ?
 C1B C2B C4B O1B 50.3(8) . . . . ?
 C2B C4B N1B C5B 5.2(9) . . . . ?
 C2B C4B N1B N2B 176.9(5) . . . . ?
 C3B C2B C4B N1B 55.8(8) . . . . ?
 C3B C2B C4B O1B -124.9(7) . . . . ?
 C4B N1B N2B C11B -77.9(8) . . . . ?
 C4B N1B N2B C14B 89.2(8) . . . . ?
 C5B C6B C7B C8B -0.7(9) . . . . ?
 C5B N1B N2B C11B 94.8(8) . . . . ?
 C5B N1B N2B C14B -98.2(8) . . . . ?
 C6B C5B C10B C9B -0.7(8) . . . . ?
 C6B C5B N1B C4B 75.4(8) . . . . ?
 C6B C5B N1B N2B -96.2(7) . . . . ?
 C6B C7B C8B C9B -0.2(10) . . . . ?
 C7B C8B C9B C10B 0.6(9) . . . . ?
 C8B C9B C10B C5B -0.1(8) . . . . ?
 C10B C5B C6B C7B 1.1(9) . . . . ?
 C10B C5B N1B C4B -104.5(7) . . . . ?
 C10B C5B N1B N2B 83.9(7) . . . . ?
 C11B C12B C13B C14B -9.4(12) . . . . ?
 C11B C12B C13B C15B -131.8(11) . . . . ?
 C12B C11B N2B C14B 2.6(11) . . . . ?
 C12B C11B N2B N1B 170.7(7) . . . . ?
 C12B C13B C14B N2B 10.9(11) . . . . ?
 C12B C13B C14B O2B -171.1(11) . . . . ?
 C13B C14B N2B C11B -8.5(9) . . . . ?
 C13B C14B N2B N1B -176.2(6) . . . . ?
 C15B C13B C14B N2B 134.2(15) . . . . ?
 C15B C13B C14B O2B -47.8(18) . . . . ?
 N1B C5B C6B C7B -178.7(5) . . . . ?
 N1B C5B C10B C9B 179.1(5) . . . . ?
 N2B C11B C12B C13B 4.7(12) . . . . ?
 O1B C4B N1B C5B -174.1(6) . . . . ?
 O1B C4B N1B N2B -2.5(9) . . . . ?
 O2B C14B N2B C11B 173.3(9) . . . . ?
 O2B C14B N2B N1B 5.6(13) . . . . ?
 O3B C11B C12B C13B -176.9(11) . . . . ?
 O3B C11B N2B C14B -175.9(10) . . . . ?
 O3B C11B N2B N1B -7.8(13) . . . . ?
 C1A C2A C4A N1A -125.1(6) . . . . ?
 C1A C2A C4A O1A 57.4(9) . . . . ?
 C2A C4A N1A C5A 17.9(8) . . . . ?
 C2A C4A N1A N2A -176.9(5) . . . . ?
 C3A C2A C4A N1A 61.1(9) . . . . ?
 C3A C2A C4A O1A -116.4(8) . . . . ?
 C4A N1A N2A C11A -81.7(7) . . . . ?
 C4A N1A N2A C14A 87.5(6) . . . . ?
 C5A C6A C7A C8A -0.3(10) . . . . ?
 C5A N1A N2A C11A 85.0(6) . . . . ?
 C5A N1A N2A C14A -105.8(6) . . . . ?
 C6A C5A C10A C9A 0.7(9) . . . . ?
 C6A C5A N1A C4A 67.6(8) . . . . ?
 C6A C5A N1A N2A -97.5(6) . . . . ?
 C6A C7A C8A C9A 0.6(10) . . . . ?
 C7A C8A C9A C10A -0.2(10) . . . . ?
 C8A C9A C10A C5A -0.5(10) . . . . ?
 C10A C5A C6A C7A -0.3(9) . . . . ?
 C10A C5A N1A C4A -112.7(6) . . . . ?
 C10A C5A N1A N2A 82.2(6) . . . . ?
 C11A C12A C13A C14A 4.6(7) . . . . ?
 C11A C12A C13A C15A -116.8(6) . . . . ?
 C12A C11A N2A C14A 6.9(7) . . . . ?
 C12A C11A N2A N1A 176.7(5) . . . . ?
 C12A C13A C14A N2A -0.8(6) . . . . ?
 C12A C13A C14A O2A -178.8(6) . . . . ?
 C13A C14A N2A C11A -3.8(6) . . . . ?
 C13A C14A N2A N1A -173.8(4) . . . . ?
 C15A C13A C14A N2A 121.4(5) . . . . ?
 C15A C13A C14A O2A -56.6(8) . . . . ?
 N1A C5A C6A C7A 179.4(5) . . . . ?
 N1A C5A C10A C9A -179.0(5) . . . . ?
 N2A C11A C12A C13A -6.7(7) . . . . ?
 O1A C4A N1A C5A -164.5(6) . . . . ?
 O1A C4A N1A N2A 0.7(8) . . . . ?
 O2A C14A N2A C11A 174.3(5) . . . . ?
 O2A C14A N2A N1A 4.3(8) . . . . ?
 O3A C11A C12A C13A 174.2(6) . . . . ?
 O3A C11A N2A C14A -174.0(6) . . . . ?
 O3A C11A N2A N1A -4.1(9) . . . . ?
 C1C C2C C4C N1C 125.3(6) . . . . ?
 C1C C2C C4C O1C -56.9(8) . . . . ?
 C2C C4C N1C C5C -17.9(8) . . . . ?
 C2C C4C N1C N2C 176.4(5) . . . . ?
 C3C C2C C4C N1C -59.5(8) . . . . ?
 C3C C2C C4C O1C 118.3(8) . . . . ?
 C4C N1C N2C C11C -86.3(6) . . . . ?
 C4C N1C N2C C14C 83.1(6) . . . . ?
 C5C C6C C7C C8C 1.2(11) . . . . ?
 C5C N1C N2C C11C 106.3(6) . . . . ?
 C5C N1C N2C C14C -84.3(6) . . . . ?
 C6C C5C C10C C9C -0.1(9) . . . . ?
 C6C C5C N1C C4C 112.1(6) . . . . ?
 C6C C5C N1C N2C -82.1(6) . . . . ?
 C6C C7C C8C C9C -1.7(12) . . . . ?
 C7C C8C C9C C10C 1.3(12) . . . . ?
 C8C C9C C10C C5C -0.4(11) . . . . ?
 C10C C5C C6C C7C -0.3(9) . . . . ?
 C10C C5C N1C C4C -69.6(7) . . . . ?
 C10C C5C N1C N2C 96.2(6) . . . . ?
 C11C C12C C13C C14C -5.2(6) . . . . ?
 C11C C12C C13C C15C -126.1(6) . . . . ?
 C12C C11C N2C C14C 4.3(7) . . . . ?
 C12C C11C N2C N1C 174.5(5) . . . . ?
 C12C C13C C14C N2C 7.7(6) . . . . ?
 C12C C13C C14C O2C -173.4(6) . . . . ?
 C13C C14C N2C C11C -7.7(6) . . . . ?
 C13C C14C N2C N1C -178.0(5) . . . . ?
 C15C C13C C14C N2C 130.8(6) . . . . ?
 C15C C13C C14C O2C -50.3(8) . . . . ?
 N1C C5C C6C C7C 177.9(5) . . . . ?
 N1C C5C C10C C9C -178.4(6) . . . . ?
 N2C C11C C12C C13C 1.0(6) . . . . ?
 O1C C4C N1C C5C 164.4(6) . . . . ?
 O1C C4C N1C N2C -1.3(8) . . . . ?
 O2C C14C N2C C11C 173.3(5) . . . . ?
 O2C C14C N2C N1C 3.1(9) . . . . ?
 O3C C11C C12C C13C -178.1(7) . . . . ?
 O3C C11C N2C C14C -176.6(6) . . . . ?
 O3C C11C N2C N1C -6.3(9) . . . . ?

_shelx_res_file
;
    cu_axi20_0m.res created by SHELXL-2014/7

TITL cu_axi20_0m in P2(1)
CELL 1.54178 8.8088 23.665 14.1477 90 104.096 90
ZERR 8 0.0004 0.0011 0.0007 0 0.002 0
LATT -1
SYMM -X,0.5+Y,-Z
SFAC C H N O
UNIT 120 128 16 24

L.S. 7
PLAN  -5 0 0
SIZE 0.148 0.174 0.24
TEMP -173.14
HTAB
BOND $H
CONF
fmap 2
acta
REM <olex2.extras>
REM <HklSrc "%.\\cu_axi20_0m.hkl">
REM </olex2.extras>

WGHT    0.073000    1.915400
FVAR       0.49180   0.54849
C1D   1    2.736052    1.749920    1.075647    11.00000    0.06265    0.03416 =
         0.04661    0.00919    0.00855    0.01095
AFIX 137
H1DA  2    2.657682    1.751940    1.013295    11.00000   -1.50000
H1DB  2    2.838546    1.760882    1.066068    11.00000   -1.50000
H1DC  2    2.706589    1.775663    1.122439    11.00000   -1.50000
AFIX   0
C2D   1    2.744245    1.690486    1.114232    11.00000    0.02607    0.03575 =
         0.03053    0.00112    0.01374    0.00061
C3D   1    2.665895    1.646887    1.064645    11.00000    0.03661    0.04538 =
         0.02621    0.00420    0.00773   -0.00081
AFIX  93
H3DA  2    2.681879    1.609758    1.090704    11.00000   -1.20000
H3DB  2    2.594390    1.653119    1.003447    11.00000   -1.20000
AFIX   0
C4D   1    2.856610    1.681908    1.209981    11.00000    0.03214    0.02511 =
         0.02867   -0.00178    0.01186    0.00096
C5D   1    2.644240    1.638767    1.279943    11.00000    0.02145    0.03563 =
         0.01923   -0.00073    0.00391   -0.00288
C6D   1    2.531756    1.678948    1.285051    11.00000    0.03388    0.04188 =
         0.02578    0.00580    0.00933    0.00233
AFIX  43
H6D   2    2.556826    1.718048    1.290360    11.00000   -1.20000
AFIX   0
C7D   1    2.381642    1.660172    1.282154    11.00000    0.02503    0.06984 =
         0.03521    0.00553    0.01061    0.00543
AFIX  43
H7D   2    2.302505    1.686777    1.285797    11.00000   -1.20000
AFIX   0
C8D   1    2.345540    1.603252    1.274036    11.00000    0.02952    0.07383 =
         0.03651    0.00033    0.00601   -0.01109
AFIX  43
H8D   2    2.241613    1.591028    1.270607    11.00000   -1.20000
AFIX   0
C9D   1    2.460031    1.564377    1.270929    11.00000    0.03760    0.05258 =
         0.03793   -0.00119    0.00773   -0.01538
AFIX  43
H9D   2    2.435901    1.525191    1.267681    11.00000   -1.20000
AFIX   0
C10D  1    2.610270    1.582048    1.272509    11.00000    0.03438    0.04002 =
         0.02603    0.00084    0.00921   -0.00371
AFIX  43
H10D  2    2.688930    1.555319    1.268508    11.00000   -1.20000
AFIX   0
C11D  1    2.953502    1.689495    1.441393    11.00000    0.04107    0.04997 =
         0.03099   -0.00330    0.01385   -0.00761
C12D  1    3.086494    1.663494    1.518686    11.00000    0.03713    0.07864 =
         0.02712   -0.00469   -0.00094   -0.00969
PART 2
AFIX  13
H12D  2    3.056554    1.666285    1.582317   -21.00000   -1.20000
AFIX  23
PART 0
PART 1
H12A  2    3.047339    1.648307    1.573512    21.00000   -1.20000
H12B  2    3.168801    1.691876    1.544297    21.00000   -1.20000
AFIX   0
PART 0
PART 2
C13D  1    3.103107    1.604677    1.499745   -21.00000    0.03832    0.10398 =
         0.03960    0.00165    0.00538    0.01094
AFIX  23
H13A  2    3.052428    1.580718    1.540578   -21.00000   -1.20000
H13B  2    3.214555    1.593793    1.510667   -21.00000   -1.20000
AFIX   0
PART 0
C14D  1    3.012077    1.600519    1.384392    11.00000    0.02522    0.08347 =
         0.05777   -0.00443   -0.01047    0.00627
PART 2
C15D  1    3.227923    1.695494    1.528168   -21.00000    0.06194    0.07348 =
         0.05005   -0.00817   -0.00174   -0.01468
AFIX 137
H15A  2    3.253005    1.698210    1.464531   -21.00000   -1.50000
H15B  2    3.313876    1.676600    1.574446   -21.00000   -1.50000
H15C  2    3.213407    1.733510    1.551998   -21.00000   -1.50000
AFIX   0
PART 0
PART 1
C16D  1    3.199507    1.561833    1.523906    21.00000    0.06842    0.06513 =
         0.05070    0.00235   -0.01336    0.02390
AFIX 137
H16A  2    3.290185    1.570100    1.577762    21.00000   -1.50000
H16B  2    3.226983    1.532194    1.482630    21.00000   -1.50000
H16C  2    3.112274    1.548946    1.550157    21.00000   -1.50000
AFIX   0
C17D  1    3.151936    1.614536    1.464171    21.00000    0.02014    0.06817 =
         0.02374   -0.00189   -0.00029    0.00455
AFIX  13
H17D  2    3.239605    1.628508    1.436882    21.00000   -1.20000
AFIX   0
PART 0
N1D   3    2.801946    1.656557    1.282342    11.00000    0.02240    0.04508 =
         0.02349   -0.00170    0.00326   -0.00453
N2D   3    2.911913    1.647451    1.370140    11.00000    0.02823    0.04581 =
         0.02507   -0.00333    0.00207   -0.00042
O1D   4    2.994057    1.696570    1.224232    11.00000    0.02794    0.04158 =
         0.04615    0.00216    0.01170   -0.00727
O2D   4    3.000270    1.561439    1.328655    11.00000    0.03716    0.06884 =
         0.09520   -0.03113   -0.00332    0.01021
O3D   4    2.887519    1.733552    1.437541    11.00000    0.05819    0.05547 =
         0.04558   -0.01291    0.01541   -0.01341

C1B   1    3.227468    1.774883    1.084309    11.00000    0.05211    0.03558 =
         0.03207   -0.00313    0.00954   -0.00614
AFIX 137
H1BA  2    3.161733    1.774197    1.017586    11.00000   -1.50000
H1BB  2    3.184436    1.748882    1.125020    11.00000   -1.50000
H1BC  2    3.334079    1.763188    1.084022    11.00000   -1.50000
AFIX   0
C2B   1    3.230760    1.833461    1.124444    11.00000    0.03771    0.02652 =
         0.03292   -0.00027    0.01653   -0.00954
C3B   1    3.151831    1.876812    1.077675    11.00000    0.04070    0.03634 =
         0.02994   -0.00355    0.01217   -0.00533
AFIX  93
H3BA  2    3.087250    1.871864    1.013849    11.00000   -1.20000
H3BB  2    3.159724    1.912896    1.107910    11.00000   -1.20000
AFIX   0
C4B   1    3.345031    1.839729    1.221608    11.00000    0.02755    0.03485 =
         0.03859   -0.00512    0.00954    0.00066
C5B   1    3.130246    1.879851    1.292239    11.00000    0.02917    0.04375 =
         0.02199    0.00099    0.00510    0.00374
C6B   1    3.020684    1.838917    1.297339    11.00000    0.04003    0.03647 =
         0.03433   -0.00096    0.00924   -0.00286
AFIX  43
H6B   2    3.049975    1.800216    1.304062    11.00000   -1.20000
AFIX   0
C7B   1    2.867574    1.854889    1.292547    11.00000    0.04029    0.05264 =
         0.04555   -0.01230    0.01697   -0.01586
AFIX  43
H7B   2    2.791012    1.827071    1.295298    11.00000   -1.20000
AFIX   0
C8B   1    2.826677    1.911164    1.283792    11.00000    0.02735    0.06082 =
         0.04369   -0.00334    0.00712    0.00471
AFIX  43
H8B   2    2.721551    1.921909    1.280329    11.00000   -1.20000
AFIX   0
C9B   1    2.936331    1.952065    1.279993    11.00000    0.03567    0.04454 =
         0.03211    0.00035    0.00520    0.01020
AFIX  43
H9B   2    2.906581    1.990741    1.274569    11.00000   -1.20000
AFIX   0
C10B  1    3.092141    1.936809    1.284110    11.00000    0.03191    0.03250 =
         0.03005    0.00133    0.00602    0.00077
AFIX  43
H10B  2    3.168773    1.964609    1.281411    11.00000   -1.20000
AFIX   0
C11B  1    3.428730    1.818291    1.444655    11.00000    0.07708    0.10968 =
         0.04551   -0.00819   -0.01635    0.06504
C12B  1    3.564577    1.831768    1.527864    11.00000    0.10681    0.13421 =
         0.08206   -0.00917   -0.04464    0.05797
AFIX  23
H12C  2    3.656710    1.808460    1.525069    11.00000   -1.20000
H12E  2    3.537932    1.825118    1.591009    11.00000   -1.20000
AFIX   0
C13B  1    3.596449    1.893673    1.514771    11.00000    0.04050    0.20049 =
         0.07305   -0.06076   -0.02857    0.02397
AFIX  13
H13C  2    3.562117    1.915810    1.566091    11.00000   -1.20000
AFIX   0
C14B  1    3.494674    1.910926    1.414224    11.00000    0.03534    0.09536 =
         0.07733   -0.04225    0.00182    0.00974
C15B  1    3.752294    1.904631    1.521895    11.00000    0.10056    0.40120 =
         0.08807   -0.01801   -0.00016   -0.03319
AFIX 137
H15D  2    3.765980    1.944854    1.509716    11.00000   -1.50000
H15E  2    3.788408    1.882008    1.473607    11.00000   -1.50000
H15F  2    3.813450    1.894833    1.587433    11.00000   -1.50000
AFIX   0
N1B   3    3.289421    1.863757    1.295111    11.00000    0.02921    0.05047 =
         0.03102   -0.01007    0.00015    0.00938
N2B   3    3.395620    1.866421    1.385453    11.00000    0.03732    0.06596 =
         0.03946   -0.01721   -0.00942    0.01585
O1B   4    3.480117    1.824063    1.236003    11.00000    0.03047    0.04814 =
         0.05357   -0.01289    0.01014    0.00494
O2B   4    3.493578    1.952853    1.369672    11.00000    0.03699    0.09952 =
         0.09464   -0.03978    0.01292   -0.01537
O3B   4    3.359614    1.773472    1.428483    11.00000    0.15270    0.07344 =
         0.06390    0.00495   -0.00725    0.05863

C1A   1    2.677077    1.571391    1.540316    11.00000    0.08441    0.09612 =
         0.04059   -0.01974    0.01432   -0.02623
AFIX 137
H1AA  2    2.624730    1.583584    1.474214    11.00000   -1.50000
H1AB  2    2.609586    1.544807    1.564138    11.00000   -1.50000
H1AC  2    2.776161    1.552822    1.539428    11.00000   -1.50000
AFIX   0
C2A   1    2.708821    1.621810    1.606348    11.00000    0.03940    0.07283 =
         0.02530    0.00184    0.01617   -0.00892
C3A   1    2.665417    1.673475    1.580728    11.00000    0.08108    0.08183 =
         0.04455    0.02451    0.01964   -0.00012
AFIX  93
H3AA  2    2.609131    1.681319    1.515789    11.00000   -1.20000
H3AB  2    2.690123    1.703220    1.627028    11.00000   -1.20000
AFIX   0
C4A   1    2.813324    1.608733    1.704843    11.00000    0.03448    0.04050 =
         0.03248   -0.00412    0.01110   -0.00588
C5A   1    2.592546    1.634033    1.781052    11.00000    0.02442    0.03591 =
         0.01995   -0.00010    0.00419   -0.00371
C6A   1    2.484383    1.591204    1.760553    11.00000    0.03730    0.03997 =
         0.03827    0.00081    0.00735   -0.00572
AFIX  43
H6A   2    2.514541    1.554047    1.747400    11.00000   -1.20000
AFIX   0
C7A   1    2.329602    1.603513    1.759503    11.00000    0.02817    0.05754 =
         0.05444    0.01457    0.00652   -0.01276
AFIX  43
H7A   2    2.253278    1.574369    1.745080    11.00000   -1.20000
AFIX   0
C8A   1    2.285810    1.656169    1.778623    11.00000    0.03001    0.08148 =
         0.02852    0.00459    0.00682    0.00729
AFIX  43
H8A   2    2.179658    1.663640    1.778131    11.00000   -1.20000
AFIX   0
C9A   1    2.393618    1.698631    1.798630    11.00000    0.04447    0.05470 =
         0.05135   -0.02095   -0.00833    0.01595
AFIX  43
H9A   2    2.362062    1.735589    1.811846    11.00000   -1.20000
AFIX   0
C10A  1    2.548164    1.688254    1.799798    11.00000    0.03725    0.03975 =
         0.04093   -0.00890    0.00068    0.00046
AFIX  43
H10A  2    2.623137    1.717874    1.813269    11.00000   -1.20000
AFIX   0
C11A  1    2.871711    1.560383    1.920628    11.00000    0.04104    0.02742 =
         0.04277   -0.00683    0.00802    0.00442
C12A  1    2.995062    1.566168    2.015344    11.00000    0.04533    0.04640 =
         0.05213    0.01341   -0.00052    0.00405
AFIX  23
H12F  2    3.079154    1.537860    2.019388    11.00000   -1.20000
H12G  2    2.948612    1.561224    2.071872    11.00000   -1.20000
AFIX   0
C13A  1    3.059119    1.626639    2.012557    11.00000    0.02690    0.04277 =
         0.03885   -0.00635    0.00048    0.00212
AFIX  13
H13D  2    3.044924    1.647971    2.070814    11.00000   -1.20000
AFIX   0
C14A  1    2.961230    1.654029    1.921307    11.00000    0.02509    0.03712 =
         0.03632   -0.01090    0.00476    0.00135
C15A  1    3.231537    1.627046    2.011890    11.00000    0.03871    0.06675 =
         0.04073    0.00090    0.00391    0.00281
AFIX 137
H15G  2    3.247792    1.602966    1.958861    11.00000   -1.50000
H15H  2    3.293858    1.612661    2.074283    11.00000   -1.50000
H15I  2    3.264041    1.665772    2.002096    11.00000   -1.50000
AFIX   0
N1A   3    2.754398    1.622929    1.783789    11.00000    0.02332    0.03574 =
         0.02499   -0.00152    0.00464   -0.00239
N2A   3    2.854217    1.613518    1.875783    11.00000    0.02551    0.02798 =
         0.03049   -0.00220    0.00428    0.00058
O1A   4    2.944570    1.588682    1.716560    11.00000    0.03251    0.05521 =
         0.04731   -0.00439    0.01868    0.00160
O2A   4    2.972265    1.700258    1.890345    11.00000    0.03897    0.03472 =
         0.05047   -0.00338    0.00644   -0.00970
O3A   4    2.796976    1.519701    1.886504    11.00000    0.05050    0.03436 =
         0.04495   -0.00360    0.01493   -0.00146

C1C   1    2.840262    1.441798    1.448619    11.00000    0.06827    0.09443 =
         0.02966   -0.01622    0.00820   -0.01118
AFIX 137
H1CA  2    2.741105    1.455972    1.459089    11.00000   -1.50000
H1CB  2    2.893718    1.472203    1.422526    11.00000   -1.50000
H1CC  2    2.906756    1.428660    1.510692    11.00000   -1.50000
AFIX   0
C2C   1    2.808846    1.394293    1.378439    11.00000    0.04355    0.05457 =
         0.02962    0.00365    0.01275   -0.01194
C3C   1    2.858708    1.341441    1.399893    11.00000    0.07482    0.07663 =
         0.03134    0.01826   -0.00148   -0.00663
AFIX  93
H3CA  2    2.918344    1.332471    1.463589    11.00000   -1.20000
H3CB  2    2.834533    1.312824    1.351455    11.00000   -1.20000
AFIX   0
C4C   1    2.704333    1.407475    1.281591    11.00000    0.03558    0.03408 =
         0.03150    0.00249    0.01107   -0.00847
C5C   1    2.923621    1.386390    1.201044    11.00000    0.02627    0.03225 =
         0.02308   -0.00005    0.00331    0.00289
C6C   1    2.970659    1.333655    1.179683    11.00000    0.02841    0.03520 =
         0.04533   -0.00386   -0.00342    0.00148
AFIX  43
H6C   2    2.898387    1.303151    1.167884    11.00000   -1.20000
AFIX   0
C7C   1    3.124657    1.325278    1.175470    11.00000    0.03196    0.05284 =
         0.07081   -0.01206    0.00026    0.01386
AFIX  43
H7C   2    3.157795    1.289072    1.159501    11.00000   -1.20000
AFIX   0
C8C   1    3.229176    1.369229    1.194341    11.00000    0.02509    0.07066 =
         0.07287   -0.01978    0.00669    0.00361
AFIX  43
H8C   2    3.335217    1.363011    1.193098    11.00000   -1.20000
AFIX   0
C9C   1    3.181478    1.422673    1.215226    11.00000    0.03095    0.04856 =
         0.07725   -0.00825    0.00680   -0.01324
AFIX  43
H9C   2    3.253904    1.453131    1.226920    11.00000   -1.20000
AFIX   0
C10C  1    3.025131    1.431459    1.218969    11.00000    0.03094    0.03192 =
         0.05012   -0.00658    0.00608   -0.00535
AFIX  43
H10C  2    2.990444    1.467708    1.233552    11.00000   -1.20000
AFIX   0
C11C  1    2.552417    1.364250    1.064760    11.00000    0.03036    0.03621 =
         0.03708    0.00079    0.00326    0.00038
C12C  1    2.453135    1.390944    0.974979    11.00000    0.03258    0.04647 =
         0.03528   -0.00048    0.00067    0.00084
AFIX  23
H12H  2    2.341873    1.391495    0.977636    11.00000   -1.20000
H12I  2    2.462172    1.369956    0.916063    11.00000   -1.20000
AFIX   0
C13C  1    2.516674    1.451781    0.973603    11.00000    0.03914    0.03832 =
         0.03278    0.00211    0.00719    0.00213
AFIX  13
H13E  2    2.567696    1.455623    0.918051    11.00000   -1.20000
AFIX   0
C14C  1    2.639410    1.457839    1.068430    11.00000    0.02970    0.03303 =
         0.03511    0.00437    0.00742    0.00328
C15C  1    2.393599    1.496666    0.965246    11.00000    0.06013    0.04918 =
         0.05478    0.00306   -0.00979    0.01854
AFIX 137
H15J  2    2.345413    1.493817    1.020619    11.00000   -1.50000
H15K  2    2.313290    1.491477    0.904376    11.00000   -1.50000
H15L  2    2.441778    1.533996    0.965290    11.00000   -1.50000
AFIX   0
N1C   3    2.762110    1.395656    1.202258    11.00000    0.02601    0.03490 =
         0.02482    0.00447    0.00206   -0.00191
N2C   3    2.660362    1.405016    1.111961    11.00000    0.02507    0.03557 =
         0.02280    0.00308    0.00004    0.00005
O1C   4    2.573228    1.426003    1.273503    11.00000    0.03605    0.05557 =
         0.04525   -0.00270    0.01884    0.00170
O2C   4    2.711662    1.499485    1.102948    11.00000    0.04728    0.03399 =
         0.03632   -0.00040    0.00718   -0.00039
O3C   4    2.549154    1.316842    1.095215    11.00000    0.04908    0.04031 =
         0.05516    0.00698   -0.01085   -0.00945
HKLF 4

REM  cu_axi20_0m in P2(1)
REM R1 =  0.0610 for    7549 Fo > 4sig(Fo)  and  0.0700 for all    8826 data
REM    749 parameters refined using      1 restraints

END

WGHT      0.0730      1.9153

REM Instructions for potential hydrogen bonds
EQIV $1 x, y, z+1
HTAB C13A O1D_$1
HTAB C10C O2D
EQIV $2 -x+6, y-1/2, -z+2
HTAB C12C O1B_$2
EQIV $3 x, y, z-1
HTAB C13C O3A_$3

REM Highest difference peak  0.503,  deepest hole -0.294,  1-sigma level  0.052
Q1    1   3.5740  1.8121  1.6046  11.00000  0.05    0.50
Q2    1   3.0554  1.5395  2.0709  11.00000  0.05    0.43
Q3    1   3.0624  1.5727  1.9708  11.00000  0.05    0.36
Q4    1   3.0399  1.7238  1.6067  11.00000  0.05    0.30
Q5    1   3.0272  1.6994  1.5181  11.00000  0.05    0.25
;
_shelx_res_checksum               38044
_shelx_hkl_file
;
  -1   0   0 8.50823 0.99998   5
  -1   0   0 9.64630 0.93628   4
  -1   0   0 9.61772 1.05123   5
  -1   0   0 9.65104 0.86998   4
  -2   0   0 372.460 22.1450   4
  -2   0   0 350.891 22.0149   5
  -2   0   0 361.065 22.1294   4
  -2   0   0 366.343 22.8874   2
  -2   0   0 366.286 22.0786   3
  -2   0   0 344.766 21.9958   5
  -3   0   0 13.9800 1.85809   4
  -3   0   0 13.5872 1.61828   3
  -3   0   0 13.8500 1.76228   4
  -3   0   0 11.3315 2.48837   2
  -4   0   0 172.308 10.7200   3
  -4   0   0 166.411 10.7420   4
  -4   0   0 156.745 11.2278   1
  -4   0   0 159.866 10.7052   4
  -5   0   0 31.3220 2.96691   3
  -5   0   0 27.8813 3.02505   4
  -6   0   0 87.1173 6.55138   4
  -8   0   0 33.1615 3.13468   8
   9   0   0 1.31977 3.23207  13
  -9   0   0 4.71977 1.33444   8
  10   0   0 6.08522 2.78165  13
  -1  -1   0 3400.10 214.337   5
  -1  -1   0 3502.60 212.789   4
  -1  -1   0 3554.59 215.064   5
  -1   1   0 3512.91 212.636   3
  -1   1   0 3373.92 212.638   3
  -1   1   0 3766.77 212.880   4
  -1   1   0 3488.97 212.824   4
  -2  -1   0 592.201 35.5971   3
  -2  -1   0 574.487 35.6510   4
  -2  -1   0 589.853 36.3377   2
  -2  -1   0 586.380 35.6447   4
  -2  -1   0 566.510 35.9582   5
  -2  -1   0 606.282 36.1380   5
  -2   1   0 599.904 35.5110   4
  -2   1   0 573.239 36.2869   2
  -2   1   0 569.534 35.5087   4
  -2   1   0 572.013 35.4463   3
  -3  -1   0 101.871 7.25326   5
  -3  -1   0 103.758 8.28152   2
  -3  -1   0 102.291 7.26293   4
  -3  -1   0 99.5698 7.22996   5
  -3  -1   0 103.402 7.26932   4
  -3  -1   0 104.632 7.19918   3
  -3   1   0 124.904 7.17364   4
  -3   1   0 119.963 7.16134   4
  -3   1   0 119.866 7.09344   3
  -4  -1   0 16.1654 2.34681   4
  -4  -1   0 15.6828 3.22674   2
  -4  -1   0 15.5517 3.17043   1
  -5  -1   0 1.20257 1.71842   1
  -5  -1   0 0.57397 1.37805   4
  -5   1   0 3.71584 1.29843   3
  -5   1   0 2.80866 1.37912   4
  -6  -1   0 18.2338 2.91189   4
  -6   1   0 22.0778 2.56196   4
  -8  -1   0 16.0721 2.44913   8
  -8   1   0 23.5257 2.66766   8
   8   1   0 18.8342 3.87513  13
  -9  -1   0 3.65412 1.50227   8
   9   1   0 -2.8929 3.24855  13
  10  -1   0 3.47242 2.13337  13
  10   1   0 1.76557 2.28696  13
   0   2   0 13.4162 1.09505   5
   0   2   0 13.2145 0.98290   4
  -1  -2   0 1454.31 86.9994   5
  -1   2   0 1405.82 86.3582   4
  -1   2   0 1422.08 86.4258   4
  -2  -2   0 3.92569 0.88360   3
  -2  -2   0 3.39989 1.48861   5
  -2  -2   0 3.67705 0.91506   4
  -2  -2   0 3.83472 1.01498   4
  -2  -2   0 3.26013 0.92040   4
  -2  -2   0 3.75505 1.51147   5
  -2  -2   0 4.52889 1.83945   2
  -3  -2   0 2246.21 138.432   3
  -3  -2   0 2136.74 138.850   5
  -3  -2   0 2356.36 139.106   5
  -3  -2   0 2342.51 139.541   2
  -3  -2   0 2328.64 138.534   4
  -3   2   0 2278.95 138.171   4
  -3   2   0 2359.21 138.174   3
  -3   2   0 2201.76 138.181   4
  -4  -2   0 28.1575 3.04058   4
  -4  -2   0 29.8920 4.19484   2
  -4  -2   0 27.8819 3.73755   1
  -4  -2   0 28.5710 2.81085   3
  -4   2   0 23.8026 2.39374   4
  -4   2   0 23.4686 2.21688   3
  -4   2   0 23.6391 2.35308   4
  -5  -2   0 30.2180 3.40611   4
  -5  -2   0 33.0581 4.15637   1
  -5   2   0 26.8185 2.66588   4
  -5   2   0 26.8441 2.62063   4
  -5   2   0 30.0472 2.84903   3
  -6  -2   0 64.2239 5.24827   4
  -6   2   0 61.4483 4.40901   4
  -6   2   0 52.7285 4.14124   4
  -6   2   0 56.3632 4.87015   3
  -7  -2   0 29.7196 3.93449  10
   7   2   0 28.8668 5.19295  13
  -8  -2   0 10.6367 2.05917   8
  -8   2   0 5.73531 1.47342   8
   8   2   0 6.44392 3.49821  13
  -9  -2   0 22.7525 2.87032   8
   9   2   0 16.1582 4.16245  13
  10   2   0 11.6252 3.13173  13
   0   3   0 2.03040 0.55809   4
   0   3   0 2.33513 0.53348   4
  -1  -3   0 1418.42 81.2217   5
  -1   3   0 1277.59 80.3372   4
  -1   3   0 1289.30 80.3701   4
  -2  -3   0 21.1420 2.98204   2
  -2  -3   0 22.9484 2.84902   5
  -2  -3   0 23.3612 3.45126   5
  -2  -3   0 22.3472 2.11413   3
  -2  -3   0 22.3343 2.29872   4
  -2   3   0 22.6516 1.64913   4
  -2   3   0 23.1662 1.60452   4
  -2   3   0 23.7841 1.55119   3
  -3  -3   0 706.153 44.5368   5
  -3  -3   0 693.127 44.5478   2
  -3  -3   0 686.893 43.6101   4
  -3  -3   0 677.224 43.5009   3
  -3   3   0 739.012 43.1155   4
  -3   3   0 718.045 43.0831   4
  -3   3   0 735.658 43.1091   3
  -4  -3   0 104.397 8.18361   1
  -4  -3   0 99.8897 7.22155   4
  -4  -3   0 105.800 8.67729   2
  -4  -3   0 106.889 7.49075   5
  -4   3   0 92.1995 6.46858   3
  -4   3   0 87.0009 6.35837   4
  -4   3   0 94.3029 6.39013   4
  -5  -3   0 195.850 14.5301   1
  -5  -3   0 202.263 15.5728   2
  -5   3   0 203.834 12.9436   3
  -5   3   0 199.672 12.5934   4
  -5   3   0 200.353 12.6038   4
  -6  -3   0 164.371 12.6261   1
  -6   3   0 181.888 11.6606   3
  -7  -3   0 107.251 8.40236  10
   7   3   0 99.6723 9.79121  13
  -7   3   0 120.070 7.96886   7
  -8  -3   0 28.9657 3.65300   8
  -8   3   0 28.7460 2.85737   8
   8   3   0 34.9274 5.48782  13
  -9  -3   0 44.3888 4.08810   8
   9   3   0 62.0585 7.04517  13
  10   3   0 1.40464 2.39530  13
  -1  -4   0 35.9739 4.03294   5
  -1   4   0 37.2785 2.86121   4
   1   4   0 37.2856 3.31621   4
  -1   4   0 39.7591 2.79886   3
  -1   4   0 35.7240 2.84530   4
  -2  -4   0 45.3675 4.64678   5
  -2  -4   0 44.5997 3.76070   4
  -2  -4   0 43.2236 4.40157   2
  -2   4   0 51.0013 2.96498   3
  -3  -4   0 8.86254 1.78143   4
  -3  -4   0 9.75708 2.61674   5
  -3  -4   0 8.52068 2.51502   2
  -3   4   0 15.0620 1.07155   4
  -3   4   0 12.8692 1.02761   4
  -3   4   0 12.7583 1.20068   3
  -4  -4   0 33.8539 4.27911   5
  -4  -4   0 37.3221 4.77011   2
  -4  -4   0 31.2575 4.87099   1
  -4   4   0 36.1099 2.70590   3
  -4   4   0 35.8862 2.37537   4
  -4   4   0 34.3061 2.37561   4
  -5  -4   0 8.29238 3.05403   2
  -5  -4   0 7.90091 3.01680   1
  -5   4   0 7.97727 1.35890   3
  -6  -4   0 7.19030 2.91262   1
  -6   4   0 10.6146 1.77444   3
  -6   4   0 10.0205 2.09173   7
  -6   4   0 9.90640 1.03299   6
  -7  -4   0 20.3038 3.53354  10
   7   4   0 15.4471 4.77998  13
  -7   4   0 28.7426 2.32748   9
  -7   4   0 26.2786 3.20808   7
  -8  -4   0 4.21070 1.76411   8
  -8  -4   0 4.10694 2.31000  10
   8   4   0 7.34409 3.78395  13
  -9  -4   0 35.4398 3.34108   8
   9   4   0 30.4507 4.92136  13
  -9   4   0 32.1082 2.49819   9
  10   4   0 13.3590 2.87196  13
   0   5   0 4.43076 0.93273   4
   0   5   0 3.90857 0.94259   4
   0   5   0 4.54783 0.80373   3
   1  -5   0 41.8089 4.11188   2
  -1  -5   0 58.9171 4.55872   2
  -1  -5   0 59.0196 4.56820   5
  -1   5   0 43.8953 3.12222   4
  -1   5   0 45.3689 3.11225   3
  -1   5   0 46.9127 3.12506   4
  -2  -5   0 248.763 16.6999   5
  -2  -5   0 233.342 15.5455   4
  -2  -5   0 241.066 16.2120   2
  -2   5   0 251.086 14.8064   3
  -3  -5   0 10.1579 3.03267   5
  -3   5   0 15.1624 1.20626   3
  -4  -5   0 249.932 17.0399   5
  -4  -5   0 246.437 17.0875   2
  -4  -5   0 236.978 17.0512   1
  -4   5   0 221.975 14.7948   3
  -5  -5   0 261.829 18.8420   2
  -5  -5   0 248.399 16.7245   5
  -5  -5   0 259.004 18.4576   1
  -5   5   0 251.256 16.0693   3
  -6  -5   0 4.67573 2.94242   1
  -6   5   0 1.48637 1.69258   7
  -6   5   0 1.39294 0.57612   6
  -6   5   0 1.54434 0.70348   9
  -6   5   0 2.24375 1.10782   3
  -7  -5   0 214.022 13.2628  10
  -7   5   0 168.453 11.6426   9
  -7   5   0 170.609 12.4209   7
  -7   5   0 178.621 11.5075   6
   7   5   0 209.005 14.5270  13
  -8  -5   0 68.5184 5.57553   8
  -8  -5   0 70.3486 6.09436  10
  -8   5   0 58.3886 4.26091   6
   8   5   0 71.7575 8.91834  13
  -8   5   0 66.1142 5.50200   7
  -8   5   0 67.5291 4.49833   9
  -9  -5   0 50.3308 4.11286   8
   9   5   0 58.6869 6.66293  13
  -9   5   0 42.8403 3.24730   9
  -9   5   0 45.1127 3.11093   6
   0  -6   0 16.4135 2.54108   2
   0   6   0 16.2073 1.68323   3
   0   6   0 14.7093 1.74436   4
   0   6   0 14.5199 1.72817   4
  -1  -6   0 407.913 26.1522   5
  -1  -6   0 401.981 25.8684   2
   1  -6   0 405.779 25.7486   2
   1   6   0 400.223 25.2335   3
   1   6   0 393.492 25.9007   5
  -1   6   0 419.808 24.8930   4
  -1   6   0 414.497 24.8874   4
  -1   6   0 410.655 24.9255   3
   1   6   0 419.784 25.2759   4
  -2  -6   0 94.0629 7.54272   2
  -2  -6   0 85.1142 8.01434   5
  -2   6   0 109.598 6.05951   3
  -3  -6   0 15.7598 3.36335   1
  -3  -6   0 16.9501 3.30917   2
  -3  -6   0 15.2803 3.49577   5
  -4  -6   0 55.3450 6.57253   5
  -4  -6   0 57.2099 6.19644   2
  -4  -6   0 59.7286 6.43130   1
  -5  -6   0 99.0487 9.14341   1
  -5  -6   0 98.3091 8.26162   5
  -5  -6   0 94.8660 9.24151   2
  -5   6   0 96.8700 6.56228   3
  -6  -6   0 34.3785 5.46219   1
  -6  -6   0 38.6829 6.54445   2
  -6   6   0 34.5223 3.55995   7
  -6   6   0 33.5182 3.07223   3
  -6   6   0 33.5076 2.34736   6
  -6   6   0 35.1201 2.55154   9
  -7  -6   0 134.321 10.7599  10
  -7   6   0 152.555 10.2900   7
   7   6   0 133.254 11.7623  13
  -7   6   0 152.065 9.31806   9
  -7   6   0 160.940 9.18720   6
  -8   6   0 14.6750 2.41817   7
   8   6   0 -0.5473 3.67989  13
  -9  -6   0 18.6199 2.77213   8
   9   6   0 17.4426 4.01508  13
  -9   6   0 23.7433 1.89441   9
  -9   6   0 22.6976 1.59828   6
   0  -7   0 2.10173 1.81062   2
   0   7   0 3.87742 0.95078   4
   0   7   0 3.93302 0.89370   3
   0   7   0 2.26981 0.87855   4
   1  -7   0 128.255 9.29801   2
  -1  -7   0 130.449 9.47604   2
  -1   7   0 137.087 8.26158   4
  -1   7   0 135.517 8.26167   4
   1   7   0 125.548 8.65432   4
  -1   7   0 138.587 8.33143   3
   1   7   0 122.197 8.57740   3
  -2  -7   0 88.8690 8.45770   5
  -2  -7   0 86.4925 7.74259   2
  -2   7   0 113.673 6.38897   3
  -2   7   0 110.382 6.42017   3
  -3  -7   0 269.204 19.4250   1
  -3  -7   0 272.528 19.6454   5
  -3  -7   0 279.411 19.1334   2
  -3   7   0 294.011 17.1147   3
  -4  -7   0 202.162 16.0860   5
  -4  -7   0 203.341 15.7870   1
  -4  -7   0 205.855 15.6342   2
  -4   7   0 233.430 13.2393   3
  -5  -7   0 26.3789 5.02637   1
  -5  -7   0 32.5367 5.34080   2
  -5  -7   0 26.3863 4.39952   5
  -5   7   0 22.4749 1.72436   6
  -5   7   0 24.0413 2.16250   3
  -6  -7   0 8.33562 2.55879  10
  -6  -7   0 9.23943 3.83740   2
  -6  -7   0 8.38194 4.02947   1
  -6   7   0 3.07208 0.61647   6
  -6   7   0 3.48866 0.71377   9
  -6   7   0 4.17389 1.62917   7
  -7  -7   0 73.0813 7.90974   1
  -7  -7   0 70.3613 6.86430  10
  -7   7   0 81.4410 4.91561   6
  -7   7   0 82.4345 5.11592   9
  -7   7   0 78.8852 6.26966   7
   7   7   0 72.8714 8.30510  13
  -8  -7   0 2.75698 1.91652   8
  -8  -7   0 6.05482 2.32822  10
   8   7   0 7.70060 4.23345  13
  -8   7   0 3.75479 0.88177   9
  -8   7   0 4.61216 0.67329   6
  -8   7   0 4.27216 1.87850   7
  -9  -7   0 1.93143 1.54806   8
   9   7   0 3.32708 3.26443  13
  -9   7   0 0.92963 0.63122   9
  -9   7   0 0.39507 0.42246   6
   0  -8   0 546.511 35.6335   2
   0   8   0 571.406 34.8485   3
   0   8   0 577.754 34.8634   4
   0   8   0 569.187 34.8514   4
   0   8   0 569.201 34.8574   3
   1  -8   0 47.4853 4.58566   2
  -1  -8   0 60.5965 4.97226   2
  -1   8   0 49.6716 3.49994   3
   1   8   0 57.3204 3.93986   3
  -1   8   0 46.3382 3.48235   4
  -1   8   0 48.8284 3.54387   3
  -1   8   0 46.8005 3.49025   4
   2  -8   0 5031.86 309.161   2
  -2  -8   0 5297.46 309.417   2
  -2   8   0 4998.55 308.390   3
  -2   8   0 5037.45 308.302   3
  -3  -8   0 29.3873 4.68511   2
  -3   8   0 44.8125 2.89374   3
  -3   8   0 44.7267 2.83575   3
  -4  -8   0 386.100 26.2275   5
  -4  -8   0 386.024 25.8033   1
  -4  -8   0 392.699 25.5808   2
  -4   8   0 360.367 22.7267   3
  -4   8   0 337.253 22.7625   3
  -5  -8   0 50.8861 7.24802   1
  -5  -8   0 45.8443 6.47916   2
  -5   8   0 47.9338 3.48459   3
  -5   8   0 45.1585 2.96890   6
  -5   8   0 46.1733 3.39078   3
  -5   8   0 47.8207 2.98089   6
  -6  -8   0 154.184 11.8526  10
  -6  -8   0 168.271 14.5205   2
  -6  -8   0 168.545 14.2561   1
  -6   8   0 157.240 11.0694   7
  -6   8   0 168.557 9.98978   6
  -6   8   0 160.355 10.1042   9
  -7  -8   0 17.2110 4.57193   1
  -7  -8   0 18.1441 3.53436  10
  -7   8   0 24.6833 1.93257   9
  -7   8   0 27.3958 1.73440   6
   7   8   0 17.2208 5.14203  13
  -7   8   0 26.9648 3.47871   7
  -8  -8   0 72.3684 6.49157  10
  -8  -8   0 74.9944 6.08616   8
  -8   8   0 73.2049 4.83368   9
   8   8   0 64.0149 8.33819  13
  -8   8   0 76.2961 5.98169   7
  -8   8   0 79.7258 4.70746   6
  -9  -8   0 2.35502 2.12875  10
  -9  -8   0 1.54173 1.53148   8
  -9  -8   0 3.79748 1.83262  10
  -9   8   0 2.20811 1.07929   7
  -9   8   0 2.98587 0.39940   6
  -9   8   0 2.76377 0.38816   6
   9   8   0 -0.9652 3.21186  13
  -9   8   0 2.81347 0.63579   9
  -9   8   0 2.16839 0.55605   9
   0  -9   0 0.60936 1.59154   2
   0   9   0 0.73391 0.77454   3
   0   9   0 0.38193 0.95093   4
   0   9   0 0.15079 1.01537   4
  -1  -9   0 115.246 9.53740   2
   1  -9   0 127.281 9.65736   2
   1   9   0 127.671 8.82667   4
  -1   9   0 136.458 8.36801   4
  -1   9   0 135.759 8.41325   3
  -1   9   0 138.599 8.40226   4
   2  -9   0 462.117 29.9334   2
  -2   9   0 463.646 28.4923   3
  -2   9   0 469.691 28.4561   3
   3  -9   0 306.246 20.4032   2
  -3  -9   0 292.832 20.6983   2
  -3  -9   0 277.156 20.9403   1
  -3   9   0 301.819 18.3728   3
  -3   9   0 310.564 18.3279   3
  -4  -9   0 60.8486 7.86882   5
  -4  -9   0 66.5014 7.07087   2
  -4  -9   0 61.3225 7.31747   1
  -4   9   0 64.5814 4.32545   3
  -4   9   0 65.5053 4.23693   3
  -5  -9   0 4.96368 3.53335   2
  -5  -9   0 3.12333 3.69761   1
  -5   9   0 7.39357 0.66573   6
  -5   9   0 8.04569 0.73141   6
  -5   9   0 6.63485 1.07060   3
  -5   9   0 7.58475 1.78162   7
  -5   9   0 7.23130 1.10064   3
  -6  -9   0 8.54659 2.81280  10
  -6  -9   0 6.06535 3.72975   2
  -6  -9   0 5.62323 3.66120   1
   6   9   0 10.9788 4.66746  13
  -7  -9   0 87.6816 9.59431   1
  -7  -9   0 83.4159 7.71671  10
  -7  -9   0 78.3596 6.87141   8
  -7   9   0 94.3256 6.97509   7
  -7   9   0 93.3049 5.54298   6
   7   9   0 84.1436 9.16672  13
  -7   9   0 92.9620 5.68675   9
  -8  -9   0 86.0209 6.71135   8
  -8  -9   0 84.3429 7.25099  10
  -8   9   0 82.5045 5.31542   6
  -8   9   0 88.7621 5.31758   6
  -8   9   0 84.8241 6.58578   7
  -8   9   0 84.4808 5.45204   9
   8   9   0 86.6297 8.94024  13
  -9  -9   0 32.3711 3.59552  10
  -9  -9   0 31.9772 3.23923   8
  -9  -9   0 34.6557 3.51148  10
   9   9   0 34.3331 5.40300  13
  -9   9   0 41.0448 2.49106   9
  -9   9   0 43.7661 3.48655   7
  -9   9   0 40.5991 2.49225   9
   0 -10   0 7.95365 2.65838   2
   0  10   0 7.29134 1.33269   4
   0  10   0 7.82383 1.32361   3
   1 -10   0 54.0309 5.36416   2
  -1 -10   0 53.5515 5.74669   2
  -1  10   0 59.7407 4.13507   3
  -1  10   0 53.9401 4.09738   4
   1  10   0 52.5570 4.72421   4
  -1  10   0 56.7257 4.13460   3
  -1  10   0 63.2691 4.12844   4
  -2 -10   0 55.4608 5.61018   2
   2 -10   0 54.2485 5.46550   2
  -2  10   0 51.7921 3.79296   3
  -2  10   0 53.8765 3.72164   3
  -3 -10   0 147.127 11.1700   2
   3 -10   0 136.700 10.6421   2
  -3 -10   0 132.321 11.7335   1
  -3  10   0 129.053 8.56576   3
  -3  10   0 134.566 8.51933   3
  -4 -10   0 46.1945 6.63660   1
  -4 -10   0 45.9594 6.25121   2
   4 -10   0 55.7250 6.00406   2
  -4  10   0 48.4256 3.44577   3
  -4  10   0 51.0469 3.37970   3
   5 -10   0 45.3145 6.91141   2
  -5 -10   0 54.7805 7.08634   2
  -5 -10   0 52.8065 7.40480   1
  -5  10   0 45.4720 2.91404   6
  -5  10   0 50.4273 4.21237   7
  -5  10   0 44.8825 3.22193   3
  -5  10   0 43.0568 2.90381   6
  -5  10   0 46.3185 3.03070   9
  -5  10   0 45.9473 3.30884   3
  -6 -10   0 2.15678 3.38419   1
  -6 -10   0 -2.3381 2.47167  10
  -6  10   0 0.03783 0.52696   9
  -6  10   0 -1.7647 1.67382   7
  -6  10   0 0.62992 0.40627   6
   6  10   0 -2.8070 4.63568  13
  -6  10   0 0.70323 0.36277   6
  -7 -10   0 19.7925 3.63082  10
   7  10   0 15.5241 4.32468  13
  -7  10   0 12.2570 1.02261   6
  -7  10   0 11.1378 0.98474   6
  -7  10   0 11.0713 1.16376   9
  -7  10   0 12.0277 2.50206   7
  -8 -10   0 12.1542 3.04937  10
  -8 -10   0 12.7217 2.56458   8
  -8  10   0 18.2319 1.24473   6
  -8  10   0 18.2420 1.24444   6
   8  10   0 15.1857 4.14269  13
  -8  10   0 21.3358 3.05413   7
  -8  10   0 18.2841 1.44208   9
  -9 -10   0 1.83152 1.62633  10
  -9 -10   0 0.99319 1.43190   8
  -9 -10   0 0.60883 1.85607  10
   9  10   0 0.44893 3.23726  13
   0 -11   0 2.91102 2.51751   2
   0  11   0 2.46184 1.07737   4
   0  11   0 1.92883 1.17825   3
   1 -11   0 77.4376 6.78577   2
  -1 -11   0 61.1260 6.82491   2
  -1  11   0 80.1543 5.21618   4
  -1  11   0 77.9764 5.23131   4
  -1  11   0 79.8886 5.37632   3
  -2 -11   0 59.8174 6.65183   2
   2 -11   0 81.2283 7.02771   2
  -2  11   0 79.3803 5.04166   3
  -3 -11   0 78.0211 7.79795   2
  -3 -11   0 74.4455 8.33128   1
   3 -11   0 82.6614 7.48175   2
  -3  11   0 84.8813 5.44151   3
  -3  11   0 81.9793 5.34559   3
   4 -11   0 55.2730 6.32584   2
  -4 -11   0 49.0834 7.08557   1
  -4 -11   0 47.0395 6.51880   2
  -4  11   0 55.0084 3.30281   6
  -4  11   0 54.3641 3.67933   3
  -4  11   0 52.9069 3.60138   3
  -5 -11   0 329.491 24.7108   1
  -5 -11   0 332.389 24.3368   2
  -5  11   0 332.577 21.1559   7
  -5  11   0 330.956 20.1337   6
  -5  11   0 329.158 20.2077   9
  -5  11   0 328.296 20.2298   9
  -5  11   0 348.062 20.1296   6
  -5  11   0 322.217 20.3964   3
  -6 -11   0 4.73040 4.75051   1
  -6 -11   0 5.67326 2.76450  10
   6  11   0 5.85169 3.70154  13
  -6  11   0 0.63560 1.70980   7
  -6  11   0 0.48044 0.33276   6
  -6  11   0 -2.5391 2.40022  12
  -6  11   0 0.31211 0.44723   9
  -6  11   0 0.16736 0.31771   6
  -7 -11   0 39.8250 5.44472  10
  -7 -11   0 35.1193 6.63423   1
  -7  11   0 41.9506 2.61770   6
  -7  11   0 45.6245 4.42785   7
  -7  11   0 42.1750 2.62475   6
  -7  11   0 42.1108 2.75339   9
   7  11   0 32.0746 5.22849  13
  -8 -11   0 3.13145 2.49676  10
  -8 -11   0 3.41600 1.97186   8
  -8  11   0 1.65600 0.45661   9
  -8  11   0 1.81884 0.54882   9
   8  11   0 2.73430 3.42019  13
  -8  11   0 2.25260 1.72070   7
  -9 -11   0 6.68705 1.80338  10
  -9 -11   0 6.75269 2.09943  10
   9  11   0 5.33938 3.08755  13
   0 -12   0 283.462 19.2312   2
   0  12   0 274.680 17.8546   3
   0  12   0 281.097 17.8000   4
   1 -12   0 82.6964 7.44676   2
  -1 -12   0 81.2708 7.68987   2
  -1  12   0 82.3968 5.73557   4
  -1  12   0 83.6040 5.72226   4
  -1  12   0 87.7431 5.93339   3
  -2 -12   0 13.4324 3.19448   2
   2 -12   0 16.7445 3.34227   2
  -2  12   0 17.2118 1.89939   3
  -2  12   0 16.6353 1.75315   3
  -3 -12   0 16.6030 3.76125   2
   3 -12   0 15.0490 3.81275   2
  -3  12   0 16.5351 1.64218   3
  -3  12   0 14.2976 1.52878   3
  -4 -12   0 16.6094 4.04108   2
  -4 -12   0 16.1757 4.65584   1
  -4  12   0 14.5692 1.51676   3
  -4  12   0 16.2503 2.50289   7
  -4  12   0 15.4183 1.11335   6
  -4  12   0 15.8891 1.44049   3
  -4  12   0 15.8818 1.08809   6
  -5 -12   0 45.7621 5.50132  10
  -5 -12   0 35.3374 6.93305   1
  -5 -12   0 38.4898 6.98737   2
  -5  12   0 30.8034 2.25408   9
  -5  12   0 28.3740 3.64896   7
  -5  12   0 32.9046 2.10503   6
  -5  12   0 31.7814 2.11294   6
  -5  12   0 33.9924 2.28612   9
  -6 -12   0 52.3741 9.01994   1
  -6 -12   0 52.1020 5.32596  10
  -6  12   0 47.6575 2.93345   6
   6  12   0 42.3081 7.35808  13
  -6  12   0 42.6789 5.31679  12
  -6  12   0 45.1015 3.09573   9
  -6  12   0 46.1942 2.92257   6
  -6  12   0 45.7653 3.05694   9
  -6  12   0 46.5986 4.60554   7
  -7 -12   0 8.31767 4.16452   1
  -7 -12   0 2.74139 2.95015  10
  -7  12   0 4.76416 0.44556   6
  -7  12   0 5.54641 1.78177   7
   7  12   0 2.30968 3.73317  13
  -7  12   0 5.15847 0.52142   6
  -7  12   0 3.42355 0.75215   9
  -7  12   0 4.86870 0.61338   9
  -8 -12   0 8.99233 2.20535   8
  -8  12   0 5.58179 1.92326   7
   8  12   0 3.24659 3.81787  13
  -9 -12   0 1.66363 1.59710  10
  -9 -12   0 2.92833 2.00283  10
   9  12   0 3.58094 2.74587  13
   0 -13   0 -1.6277 2.38878   2
   0  13   0 0.50397 1.19382   4
  -1 -13   0 0.18573 1.82554   2
   1 -13   0 0.66855 2.43662   2
  -1  13   0 0.80517 0.90362   4
  -1  13   0 -0.0399 0.75795   4
  -1  13   0 0.32317 0.94816   3
  -2 -13   0 139.691 11.0463   2
  -2  13   0 133.189 8.94965   3
  -3 -13   0 7.86893 3.11676   2
  -3  13   0 4.43963 1.00084   3
  -3  13   0 5.71451 1.02280   3
  -4 -13   0 353.756 25.1567   2
  -4 -13   0 349.711 25.9520   1
  -4  13   0 327.183 21.5098   3
  -4  13   0 350.809 22.2287   7
  -4  13   0 354.445 21.4959   3
  -4  13   0 350.335 21.2208   6
  -4  13   0 358.677 21.3486   9
  -4  13   0 350.811 21.1988   6
  -5 -13   0 1.78816 2.67122  10
  -5 -13   0 3.26892 3.67978   2
  -5 -13   0 1.62589 3.84525   1
  -5  13   0 5.38374 1.89587   7
  -5  13   0 5.80168 0.59422   6
  -5  13   0 5.81150 0.70945   9
  -5  13   0 5.58228 0.71693   9
  -5  13   0 5.13556 2.77600  12
  -5  13   0 5.78290 0.57883   6
  -6 -13   0 39.4655 5.24939  10
  -6 -13   0 41.1612 8.62364   1
  -6  13   0 25.5018 1.73631   6
  -6  13   0 29.1893 4.58359  12
  -6  13   0 25.2604 1.87173   9
   6  13   0 32.1014 5.66471  13
  -6  13   0 26.2041 1.93083   9
  -6  13   0 27.4723 1.75544   6
  -6  13   0 27.4458 3.70380   7
  -7 -13   0 5.28268 3.00381  10
  -7  13   0 3.40701 0.43587   9
   7  13   0 3.29744 3.18338  13
  -7  13   0 4.85959 1.66261   7
  -7  13   0 3.55592 0.51593   9
  -8 -13   0 24.0909 3.38065  10
   8  13   0 31.9320 5.14300  13
   0 -14   0 168.404 13.0454   2
   0  14   0 169.078 11.2996   4
  -1 -14   0 61.6308 7.05101   2
  -1  14   0 69.4354 4.92058   4
  -1  14   0 72.1764 5.26726   3
  -2 -14   0 33.4747 5.31086   2
  -2  14   0 32.3499 2.94949   3
  -3 -14   0 409.468 26.9757   2
  -3  14   0 367.016 23.6939   3
  -3  14   0 374.455 23.1885   6
  -4 -14   0 159.150 14.9711   1
  -4 -14   0 144.893 13.8063   2
  -4  14   0 169.505 10.2093   6
  -4  14   0 172.272 10.3782   9
  -4  14   0 164.178 10.5276   3
  -4  14   0 178.470 10.1903   6
  -4  14   0 165.958 11.2649   7
  -5 -14   0 91.3140 8.45534  10
  -5 -14   0 101.266 11.2013   1
  -5  14   0 87.3568 5.73533   9
  -5  14   0 93.1606 5.61570   6
  -5  14   0 87.9994 7.77872  12
  -5  14   0 94.3845 7.04052   7
  -5  14   0 91.1765 5.61222   6
  -5  14   0 89.4648 5.75145   9
  -6 -14   0 53.5137 8.80411   1
  -6 -14   0 50.3768 6.40235  10
  -6  14   0 58.3151 4.94290   7
  -6  14   0 60.5797 3.63751   9
  -6  14   0 57.7031 3.67599   9
  -7 -14   0 42.6229 5.57298  10
  -7  14   0 38.9582 3.87842   7
  -8 -14   0 15.5262 2.71192  10
   0  15   0 0.67708 1.33527   4
  -1 -15   0 7.91262 5.09693   2
  -1  15   0 8.42529 1.68826   3
  -1  15   0 6.61446 1.40197   4
  -1  15   0 5.71799 1.32568   4
  -2 -15   0 110.065 9.73116   2
  -2  15   0 104.504 7.45221   3
  -3 -15   0 116.534 11.7903   2
  -3  15   0 135.564 8.83825   3
  -3  15   0 142.620 8.23634   6
  -3  15   0 132.060 8.45475   9
  -4 -15   0 24.3238 5.67841   2
  -4 -15   0 30.3054 8.31587   1
  -4  15   0 28.2694 2.23438   9
   4  15   0 22.4647 4.62952  10
  -4  15   0 27.8608 3.47236   7
  -4  15   0 27.5345 1.96110   6
  -4  15   0 38.5970 5.32476  12
  -4  15   0 32.0928 1.94539   6
  -5 -15   0 12.5625 5.15885   1
  -5  15   0 11.5533 1.16235   9
  -5  15   0 12.2952 0.89449   6
  -5  15   0 10.8824 1.06637   9
  -5  15   0 12.2627 3.74192  12
  -5  15   0 11.8725 2.43757   7
  -5  15   0 11.3315 0.88733   6
  -6 -15   0 143.995 13.7652   1
  -6 -15   0 138.688 10.7095  10
  -6  15   0 122.075 7.82744   9
  -6  15   0 122.986 7.82611   9
  -6  15   0 127.104 9.31255   7
  -7 -15   0 18.1164 3.76920  10
  -8 -15   0 21.8267 3.61755  10
   0  16   0 520.329 32.6724   4
  -1  16   0 4.34009 1.24210   4
  -1  16   0 6.26161 1.48366   4
  -2  16   0 140.108 8.80271   6
  -2  16   0 144.475 9.72294   3
   3  16   0 75.3602 8.19774  10
  -3  16   0 59.9346 4.27964   9
  -3  16   0 59.4679 3.94647   6
  -4 -16   0 105.160 8.83586  13
   4  16   0 111.071 10.2161  10
  -4  16   0 110.294 6.92001   6
  -4  16   0 111.401 6.94919   6
  -4  16   0 121.033 7.21464   9
  -5 -16   0 16.4655 5.62935   1
   5  16   0 13.5434 4.55480  10
  -5  16   0 15.5140 1.10380   6
  -5  16   0 16.2937 1.28956   9
  -5  16   0 15.3556 1.36869   9
  -5  16   0 16.3753 1.10353   6
  -6 -16   0 29.4942 6.87913   1
  -6 -16   0 35.9607 4.80094  10
  -7 -16   0 210.925 14.9510  10
  -8 -16   0 16.4265 2.59333  10
   0  17   0 1.80774 1.43121   4
  -1  17   0 262.493 16.6411   4
  -2  17   0 69.9340 4.83496   9
  -2  17   0 68.5915 5.45857   3
  -3 -17   0 40.2088 4.64090  13
   3  17   0 40.4597 6.32807  10
  -3  17   0 40.9351 2.68278   6
  -3  17   0 39.2742 3.15269   9
  -4 -17   0 76.1980 7.28184  13
  -4  17   0 99.9702 5.71003   6
   4  17   0 78.9825 9.02727  10
  -4  17   0 95.2755 5.74201   6
  -4  17   0 98.5366 6.00415   9
  -5 -17   0 11.8616 5.22426   1
  -5  17   0 8.93925 0.69446   6
  -5  17   0 8.52956 0.92044   9
  -5  17   0 8.40046 0.67228   6
   5  17   0 9.05574 4.25651  10
  -5  17   0 7.79460 1.06071   9
  -6 -17   0 145.443 11.5467  10
  -7 -17   0 4.93684 2.21281  10
  -8 -17   0 3.86773 2.01171  10
  -8 -17   0 4.67535 2.34806  10
   1  18   0 30.7291 4.94284  10
  -1  18   0 37.1241 3.52672  11
   2  18   0 66.4302 7.03439  10
  -2  18   0 57.3808 4.54527   9
  -3 -18   0 36.4636 5.36024  13
   3  18   0 52.2905 6.93681  10
  -3  18   0 41.2498 2.79352   6
  -3  18   0 43.5898 3.34662   9
  -4 -18   0 5.82541 2.39101  13
  -4  18   0 11.4583 0.93737   6
  -4  18   0 11.5643 1.45975   9
   4  18   0 4.90722 3.70989  10
  -4  18   0 9.60553 0.99888   6
  -5 -18   0 23.0435 6.09391   1
  -5  18   0 16.4203 1.33125   9
   5  18   0 26.0192 5.63432  10
  -5  18   0 14.0812 1.41900   9
  -5  18   0 18.5144 1.12766   6
  -5  18   0 16.8993 1.12170   6
  -6 -18   0 16.7218 3.16433  10
   6  18   0 15.9102 3.73525  10
  -7 -18   0 4.33004 2.67908  10
   0  19   0 -0.6468 2.11600  10
  -1 -19   0 4.97690 2.94753  13
  -1  19   0 1.14614 1.34746  11
   1  19   0 6.96821 3.40551  10
  -2 -19   0 226.953 15.0219  13
  -2  19   0 183.784 13.8285   9
   2  19   0 242.478 15.9136  10
  -3 -19   0 133.966 10.3980  13
  -3  19   0 135.088 8.41240   6
   3  19   0 139.683 11.4971  10
  -3  19   0 135.170 8.84337   9
  -4 -19   0 19.7495 3.19153  13
   4  19   0 22.5737 4.81536  10
  -4  19   0 17.8885 1.87909   9
  -4  19   0 20.5781 1.43062   6
  -4  19   0 17.5837 1.41673   6
  -5  19   0 38.5328 2.62407   9
   5  19   0 37.3488 6.54706  10
  -5  19   0 41.2806 2.59148   9
   6  19   0 56.3471 7.01563  10
  -7 -19   0 7.89409 2.67174  10
   0 -20   0 5.91716 2.73010  13
  -1 -20   0 34.4953 4.84607  13
  -1  20   0 29.0577 2.91909  11
   1  20   0 32.5828 5.22459  10
  -2 -20   0 35.8467 5.12733  13
   2  20   0 30.7250 6.16035  10
  -3 -20   0 121.290 8.98970  13
  -3  20   0 111.093 7.47912   9
  -3  20   0 104.534 7.01173   6
   3  20   0 117.466 10.0487  10
  -4 -20   0 0.23845 2.90947  13
  -4  20   0 1.69301 0.82838   9
   4  20   0 6.51928 3.93142  10
  -4  20   0 1.19781 0.46123   6
  -4  20   0 1.22831 0.47192   6
  -5  20   0 3.26133 0.41913   9
   5  20   0 3.56604 3.70639  10
  -5  20   0 3.75375 0.44939   9
   6  20   0 28.7206 5.43030  10
   0 -21   0 -0.5328 2.03505  13
   0  21   0 0.58426 1.87417  11
  -1 -21   0 1.04330 2.75670  13
  -1  21   0 4.82998 1.13784  11
   1  21   0 1.44385 2.69757  10
  -1  21   0 5.15206 1.11316  11
  -2 -21   0 46.7602 5.34616  13
   2  21   0 44.6287 5.78212  10
  -3 -21   0 0.99757 2.46968  13
  -3  21   0 1.40221 1.14753   9
   3  21   0 2.26794 3.29262  10
  -3  21   0 2.31426 0.53732   6
  -4 -21   0 17.1713 3.09278  13
  -4  21   0 14.4354 1.64005   9
   4  21   0 9.55709 4.06083  10
  -4  21   0 17.6655 1.23460   6
  -4  21   0 14.8919 1.22232   6
   5  21   0 14.0904 4.21171  10
   6  21   0 7.27592 3.33328  10
   0 -22   0 118.828 9.18473  13
   0  22   0 120.077 8.43562  11
  -1 -22   0 276.844 17.2698  13
  -1  22   0 247.596 15.6383  11
   1  22   0 264.298 17.3369  10
  -1  22   0 236.285 15.6361  11
  -2 -22   0 18.9031 4.06563  13
   2  22   0 25.2690 4.26579  10
  -3 -22   0 0.75319 2.23136  13
  -3  22   0 1.71359 0.95079   9
  -3  22   0 2.33741 0.51879   6
   3  22   0 1.05037 2.82345  10
  -4 -22   0 1.56880 2.28440  13
  -4  22   0 4.79669 0.84591   9
   4  22   0 3.66331 2.43779  10
  -4  22   0 4.65495 0.51011   6
  -4  22   0 4.06514 0.49449   6
   5  22   0 44.0276 5.15520  10
   6  22   0 23.8341 4.21430  10
   0  23   0 1.09423 1.22057  11
  -1 -23   0 1.99065 3.10635  13
   1  23   0 1.51059 2.18419  10
  -2 -23   0 202.046 14.0381  13
   2  23   0 202.825 14.5627  10
  -3 -23   0 47.5195 5.32705  13
  -3  23   0 47.5708 3.61009   9
  -3  23   0 50.6317 3.22874   6
   3  23   0 49.0094 5.80807  10
  -4 -23   0 2.87542 2.08139  13
  -4  23   0 3.05436 0.38820   6
  -4  23   0 2.54179 0.37825   6
  -4  23   0 2.87687 0.72937   9
   4  23   0 3.48011 2.17531  10
   5  23   0 5.81839 2.24679  10
   0 -24   0 69.5334 6.67951  13
   0  24   0 58.9148 4.44120  11
   0  24   0 67.4249 4.59820  11
  -1 -24   0 5.10330 2.42065  13
   1  24   0 7.27131 1.80724  11
  -2 -24   0 3.95384 2.33246  13
   2  24   0 4.30693 2.77265  10
   3  24   0 4.45291 2.66442  10
  -3  24   0 7.72178 1.15218   9
  -3  24   0 7.41109 0.75951   6
  -4  24   0 17.9717 1.37667   9
   4  24   0 12.9088 3.21850  10
  -4  24   0 16.4422 1.25899   9
   5  24   0 0.94522 2.27903  10
   0 -25   0 -1.3200 2.06842  13
   1 -25   0 6.74818 2.16008  13
  -1 -25   0 4.94949 2.35418  13
   1  25   0 2.58384 1.53356  11
  -2 -25   0 5.83449 2.29546  13
   2  25   0 6.60526 2.38121  10
  -3 -25   0 3.30153 2.02011  13
  -3  25   0 1.63256 0.83165   9
   3  25   0 3.08620 2.60066  10
  -3  25   0 2.47187 0.44317   6
   4  25   0 16.8372 3.24470  10
   0 -26   0 6.23513 2.18124  13
  -1 -26   0 10.0694 2.40668  13
   1 -26   0 8.99563 2.25256  13
   1  26   0 13.1587 1.57862  11
   1  26   0 12.6846 1.51335  11
  -2 -26   0 4.82160 1.99806  13
   2  26   0 3.12763 1.25251  11
  -2  26   0 1.65052 0.95385   9
  -3 -26   0 3.55548 2.08442  13
  -3  26   0 3.50359 0.95440   9
   3  26   0 1.96831 1.76526  10
   0 -27   0 -0.3206 2.01451  13
  -1 -27   0 4.51021 2.17602  13
   1 -27   0 2.36085 1.89815  13
  -2 -27   0 -0.5533 1.93689  13
   2  27   0 -0.3967 0.73255  11
   2  27   0 -0.0844 0.74219  11
   0 -28   0 1.58931 1.45032  13
  -1 -28   0 19.6635 2.79149  13
  10   0  -1 18.6846 3.61157  13
  -9   0   1 80.8939 5.73994   8
   9   0  -1 77.4446 7.62922  13
   8   0  -1 3.44109 3.66899  13
  -7   0   1 5.34650 1.44260  11
  -6   0   1 36.4507 3.74458   4
  -5   0   1 94.9577 7.48327   1
  -5   0   1 100.805 7.09098   4
  -4   0   1 204.678 12.8154   4
  -4   0   1 189.268 13.4940   1
  -4   0   1 200.823 12.7626   3
  -3   0   1 57.5930 4.06383   4
  -3   0   1 53.0364 3.84909   3
  -3   0   1 53.5489 3.67717   5
  -3   0   1 57.5281 4.05452   4
  -3   0   1 52.9503 3.71521   5
  -2   0   1 27.1327 2.82626   5
  -2   0   1 28.2286 2.55844   5
  -2   0   1 28.8457 2.41058   4
  -2   0   1 25.9099 3.17163   2
  -2   0   1 27.6118 2.21827   3
  -2   0   1 27.2549 2.35336   4
  -1   0   1 -8.5016 0.43644   4
  -1   0   1 -8.7742 0.73502   5
  -1   0  -1 -5.7904 0.65089   3
  -1   0  -1 -5.1567 0.87270   5
  -1   0  -1 -5.1331 0.75533   4
  -1   0  -1 -5.8418 0.87935   5
  -1   0  -1 -5.1967 0.84308   4
  -2   0  -1 245.878 14.8947   4
  -2   0  -1 252.669 14.8932   3
  -2   0  -1 233.812 14.9587   4
  -2   0  -1 240.250 15.7447   2
  -2   0  -1 228.282 14.8584   3
  -3   0  -1 18.7789 3.57604   2
  -3   0  -1 20.8113 2.04872   3
  -3   0  -1 20.8752 2.24120   4
  -3   0  -1 21.8234 2.07893   4
  -4   0  -1 594.036 36.4193   4
  -4   0  -1 597.917 36.3963   3
  -4   0  -1 550.251 36.6226   1
  -4   0  -1 571.589 36.3010   4
  -4   0  -1 635.361 38.2591   2
  -5   0  -1 2.47654 1.31181   3
  -5   0  -1 1.54626 1.27439   4
  -8   0  -1 0.99025 1.22409   8
  -9   0  -1 1.52359 1.08118   8
   9   0   1 1.21523 2.90241  13
  10  -1  -1 8.90421 3.10362  13
  10   1  -1 9.12912 3.31044  13
   9  -1  -1 130.168 10.9446  13
  -9  -1   1 141.005 9.14711   8
   9   1  -1 131.829 10.7937  13
  -9   1   1 136.797 8.90874   8
  -8   1   1 233.274 14.7753   7
   8   1  -1 185.838 15.1577  13
  -7  -1   1 25.0952 3.59330  10
  -6  -1   1 94.2591 6.97310   4
  -6   1   1 87.0517 6.61474   4
  -5  -1   1 304.843 19.4093   1
  -5  -1   1 305.085 18.6435   4
  -5   1   1 279.950 18.3517   4
  -5   1   1 266.248 18.3530   3
  -4  -1   1 7.13887 1.63243   4
  -4  -1   1 8.04672 1.50220   3
  -4  -1   1 5.24365 2.27293   1
  -4   1   1 5.35932 1.37963   4
  -4   1   1 5.66069 1.32478   4
  -4   1   1 5.23383 1.21984   3
  -3  -1   1 410.704 26.1103   5
  -3  -1   1 382.951 25.5858   4
  -3  -1   1 396.150 26.5666   2
  -3  -1   1 394.321 25.5342   3
  -3  -1   1 406.136 25.6528   4
  -3  -1   1 392.588 25.8994   5
  -3   1   1 450.210 25.6033   4
  -3   1   1 458.364 25.5296   4
  -3   1   1 429.826 25.4520   3
  -2  -1   1 272.282 16.6930   3
  -2  -1   1 252.625 16.7667   4
  -2  -1   1 275.281 17.4362   2
  -2  -1   1 279.123 16.8021   4
  -2  -1   1 255.781 17.1184   5
  -2  -1   1 283.847 17.5136   5
  -1  -1   1 180.955 13.5424   5
  -1   1   1 225.996 13.0593   3
  -1   1   1 219.120 13.0297   4
  -1   1   1 214.440 13.0876   4
  -1   1   1 216.303 13.2714   5
   0  -1  -1 203.439 11.8869   5
   0   1  -1 177.333 11.6060   4
   0   1   1 200.585 11.9880   5
   0   1  -1 177.318 11.7139   5
  -1  -1  -1 125.301 8.12839   5
  -1  -1  -1 125.044 7.83137   4
  -1  -1  -1 113.103 8.14116   5
  -1  -1  -1 125.912 7.75995   4
  -1  -1  -1 117.117 7.71313   3
  -1   1  -1 118.413 7.55780   3
  -1   1  -1 126.695 7.60647   4
  -1   1  -1 126.964 7.57058   3
  -1   1  -1 129.949 7.66978   4
  -2  -1  -1 24.3515 2.03180   4
  -2  -1  -1 24.2234 2.44187   5
  -2  -1  -1 25.9041 1.87607   3
  -2  -1  -1 25.4155 3.28802   2
  -2  -1  -1 24.5124 2.12208   4
  -2  -1  -1 26.5221 2.01513   3
  -2   1  -1 17.8375 1.82162   4
  -2   1  -1 17.9729 1.66524   4
  -2   1  -1 17.5065 1.60628   3
  -2   1  -1 18.2541 1.62365   3
  -2   1  -1 18.5800 2.94196   2
  -2   1  -1 16.7613 1.63983   4
  -3  -1  -1 710.710 43.4544   2
  -3  -1  -1 692.387 42.3707   4
  -3  -1  -1 672.051 42.2209   4
  -3  -1  -1 689.990 42.2715   3
  -3  -1  -1 683.386 42.2537   4
  -3   1  -1 688.259 42.1722   4
  -3   1  -1 694.551 42.1241   3
  -3   1  -1 669.523 42.0857   4
  -3   1  -1 705.241 43.3968   2
  -4  -1  -1 25.2566 2.84983   4
  -4  -1  -1 23.7153 3.62106   1
  -4  -1  -1 24.7996 2.51869   3
  -4  -1  -1 23.5331 3.98529   2
  -4   1  -1 24.8756 2.60562   4
  -4   1  -1 24.4311 2.30050   4
  -4   1  -1 27.5192 2.47426   3
  -5  -1  -1 271.656 16.5881   4
  -5   1  -1 249.735 16.0584   4
  -5   1  -1 245.762 16.1514   4
  -5   1  -1 245.466 16.2764   3
  -6   1  -1 83.8760 6.03319   4
  -8  -1  -1 8.52999 1.74500   8
  -8   1  -1 7.04114 1.63013   8
  -9  -1  -1 4.44576 1.38750   8
   9   1   1 1.55554 3.11751  13
  10  -2  -1 4.26736 2.45473  13
  10   2  -1 6.55643 2.70899  13
  -9  -2   1 41.2287 3.86456   8
  -9   2   1 53.9320 3.58416   8
   9   2  -1 36.0009 6.40359  13
   8   2  -1 52.9527 7.06020  13
  -8   2   1 73.0677 5.43788   7
  -7  -2   1 46.7041 4.95000  10
   7   2  -1 59.3413 6.83518  13
   7   2  -1 46.0681 6.80189  13
  -6  -2   1 5.77099 2.52056   1
  -5  -2   1 285.894 18.6605   4
  -5  -2   1 288.911 19.6673   1
  -5   2   1 298.505 18.3709   3
  -5   2   1 292.959 18.2473   4
  -5   2   1 275.287 18.2639   4
  -4  -2   1 589.200 37.0377   5
  -4  -2   1 636.116 38.4991   2
  -4  -2   1 628.500 37.2464   5
  -4  -2   1 625.423 38.1141   1
  -4  -2   1 611.478 36.9992   4
  -4   2   1 562.668 36.5750   4
  -4   2   1 559.254 36.6769   4
  -4   2   1 558.829 36.5846   3
  -3  -2   1 60.2439 4.50864   4
  -3  -2   1 52.8165 4.89112   5
  -3  -2   1 61.9588 5.46869   5
  -3  -2   1 58.9535 5.57765   2
  -3  -2   1 60.4861 4.25691   3
  -3   2   1 55.2600 4.15308   4
  -3   2   1 58.3184 4.04263   4
  -3   2   1 58.3955 4.00806   3
  -2  -2   1 956.125 59.5768   2
  -2  -2   1 969.126 59.0145   4
  -2  -2   1 990.402 59.9064   5
  -2  -2   1 870.734 59.4192   5
  -2  -2   1 914.131 58.9233   3
  -2   2   1 983.960 58.7695   3
  -2   2   1 1051.98 58.8182   4
  -2   2   1 1012.33 58.8789   4
  -1   2   1 38.9124 2.86042   3
  -1   2   1 41.4628 3.02062   4
  -1   2   1 43.7295 2.92739   4
  -1   2   1 41.9770 2.84560   5
   0  -2  -1 77.1815 5.74171   5
   0   2  -1 85.4410 5.39737   4
   0   2  -1 79.0699 5.37279   4
   0   2   1 83.5436 5.86500   5
   0   2  -1 82.4754 5.39495   5
  -1  -2  -1 23.6937 2.65291   5
  -1  -2  -1 22.2044 2.03234   4
  -1   2  -1 19.5482 1.43333   4
   1   2   1 24.3950 2.72174   5
  -1   2  -1 20.5162 1.48840   4
  -2  -2  -1 507.645 30.4840   5
  -2  -2  -1 487.087 30.4480   5
  -2  -2  -1 511.833 30.6520   2
  -2  -2  -1 488.075 29.8230   3
  -2  -2  -1 510.660 29.9690   4
  -2  -2  -1 499.722 29.8394   4
  -2   2  -1 464.543 29.5105   4
  -2   2  -1 461.469 29.5570   4
  -2   2  -1 462.687 29.5020   3
  -2   2  -1 464.176 29.5093   3
  -3  -2  -1 97.2908 6.77018   4
  -3  -2  -1 89.6018 6.92108   5
  -3  -2  -1 99.3862 6.62378   3
  -3  -2  -1 96.7863 7.79021   2
  -3  -2  -1 102.089 7.06707   5
  -4  -2  -1 141.656 9.73000   1
  -4  -2  -1 132.339 8.72124   3
  -4  -2  -1 147.266 10.4044   2
  -4  -2  -1 141.862 8.92656   4
  -4   2  -1 102.868 8.20884   3
  -4   2  -1 105.778 8.16605   4
  -5   2  -1 9.92613 1.57282   4
  -5   2  -1 11.0490 1.73668   3
  -5   2  -1 10.7141 1.52311   4
  -6   2  -1 21.7371 2.79862   3
   7   2   1 8.22807 3.21579  13
  -7   2  -1 5.21408 1.41204   8
  -8  -2  -1 2.25965 1.56753   8
   8   2   1 -5.2011 3.37241  13
  -9  -2  -1 17.5984 2.33555   8
   9   2   1 16.3965 4.32963  13
  10   3  -1 16.8504 3.14915  13
  -9  -3   1 47.8492 4.13618   8
   9   3  -1 49.3180 6.82872  13
  -8  -3   1 29.6409 3.90599  10
   8   3  -1 32.6372 5.29871  13
  -8   3   1 28.4847 3.50314   7
  -7  -3   1 57.7140 5.26779  10
   7   3  -1 59.6301 7.30744  13
  -7   3   1 47.7088 4.69293   7
  -6  -3   1 1.73882 2.28583   1
  -6   3   1 0.67724 1.14476   3
  -6   3   1 0.54367 0.79298   4
  -6   3   1 1.49670 0.89903   4
  -5   3   1 127.859 8.33585   4
  -5   3   1 124.621 8.35847   4
  -5   3   1 126.275 8.47792   3
  -4  -3   1 736.201 46.9335   2
  -4  -3   1 693.344 45.5397   4
  -4  -3   1 700.605 46.6543   1
  -4  -3   1 700.778 46.2477   5
  -4   3   1 747.649 45.1291   4
  -4   3   1 777.931 45.0615   4
  -4   3   1 797.841 45.1453   3
  -3  -3   1 153.317 9.88068   3
  -3  -3   1 160.733 10.9912   2
  -3  -3   1 151.676 11.1046   5
  -3  -3   1 153.127 10.0159   4
  -3   3   1 142.599 9.51841   3
  -3   3   1 149.383 9.53724   4
  -3   3   1 151.215 9.63944   4
  -2  -3   1 3165.21 202.378   5
  -2  -3   1 3186.36 201.983   2
  -2  -3   1 3226.88 201.469   4
  -2   3   1 3490.82 201.818   3
  -2   3   1 3439.94 201.862   4
  -2   3   1 3448.83 201.253   4
  -1  -3   1 458.536 28.2493   5
  -1   3   1 447.396 27.4893   4
  -1   3   1 443.837 27.4146   4
  -1   3   1 452.296 27.4266   3
   1   3  -1 467.815 27.6974   4
  -1   3   1 428.884 27.3820   3
   0   3  -1 947.222 57.8723   4
   0   3   1 967.380 58.3086   5
   0   3   1 993.334 57.9851   4
   0   3  -1 917.913 57.8712   5
   0   3  -1 970.302 57.8685   4
   0   3  -1 933.475 57.8692   4
  -1  -3  -1 524.289 33.9809   2
  -1  -3  -1 556.960 34.1072   5
  -1  -3  -1 546.910 33.6169   4
   1   3   1 563.528 34.1865   5
  -2  -3  -1 64.9983 5.33999   5
  -2  -3  -1 58.2650 5.12073   2
  -2  -3  -1 55.0832 4.18291   4
  -2  -3  -1 59.9761 4.20550   3
  -2  -3  -1 54.0638 4.91679   5
  -2  -3  -1 59.6028 4.40184   4
   2   3   1 57.4531 5.19838   5
  -3  -3  -1 444.388 28.4584   2
  -3  -3  -1 435.211 27.4433   4
  -3  -3  -1 437.742 28.1061   5
  -3  -3  -1 427.737 27.2428   3
  -3   3  -1 423.030 26.8043   3
  -3   3  -1 444.285 26.7249   4
  -3   3  -1 454.498 26.7074   4
  -3   3  -1 436.011 26.7965   3
  -4  -3  -1 0.17173 0.93742   5
  -4  -3  -1 0.01189 1.92798   1
  -4  -3  -1 0.04931 1.25047   4
  -4  -3  -1 0.52149 2.36536   2
  -4  -3  -1 -0.1965 0.90047   5
  -5  -3  -1 3.51121 2.64687   2
  -5  -3  -1 5.08062 1.96606   4
  -5  -3  -1 4.32997 2.34767   1
  -6   3  -1 113.413 7.93096   3
  -6   3  -1 110.488 7.16037   9
  -7  -3  -1 88.3091 7.13783  10
  -7   3  -1 89.4430 6.15059   8
   7   3   1 90.0851 8.81292  13
  -8  -3  -1 9.76414 1.96967   8
   8   3   1 5.51492 3.79517  13
  -9  -3  -1 1.19898 1.17942   8
   9   3   1 3.90652 3.22474  13
  10   4  -1 26.2222 4.48489  13
  -9  -4   1 59.4592 4.52842   8
  -9   4   1 41.5639 4.94260   7
  -8  -4   1 46.3956 4.74097  10
  -8   4   1 30.8686 3.91769   7
   8   4  -1 44.0847 6.53931  13
  -7  -4   1 63.8140 5.72813  10
  -7   4   1 46.5386 4.64962   7
   7   4  -1 49.8791 6.67124  13
  -6  -4   1 32.3452 5.12085   1
  -6   4   1 29.4646 3.08749   3
  -5  -4   1 18.0417 4.27104   2
  -5  -4   1 15.6887 2.62181   5
  -5  -4   1 19.3576 3.99937   1
  -5   4   1 23.8889 2.26555   3
  -5   4   1 20.4271 1.79739   4
  -5   4   1 22.0968 1.87875   4
  -4  -4   1 24.0105 3.84729   2
  -4  -4   1 22.3080 4.45297   1
  -4  -4   1 23.2633 3.97418   5
  -4   4   1 18.4013 1.78653   4
  -4   4   1 16.9364 1.81812   4
  -4   4   1 16.1157 1.79278   3
  -3  -4   1 626.893 39.6995   2
  -3  -4   1 696.270 40.3394   5
  -3  -4   1 652.966 38.9943   4
  -3   4   1 586.091 38.1776   4
  -3   4   1 619.913 38.2601   3
  -3   4   1 586.187 38.2488   4
  -2  -4   1 106.006 7.64375   2
  -2  -4   1 103.334 6.94743   4
  -2  -4   1 109.743 8.11119   5
  -2   4   1 101.451 6.44056   3
  -2   4   1 97.8339 6.42529   4
  -2   4   1 98.4034 6.54165   4
   1  -4  -1 3515.66 226.748   2
  -1  -4   1 3768.54 228.737   5
  -1   4   1 3576.23 226.856   4
  -1   4   1 3597.99 226.290   3
  -1   4   1 3773.73 226.845   4
  -1   4   1 3945.18 226.968   3
   1   4  -1 3990.20 227.114   4
   0   4  -1 427.112 25.9135   3
   0   4   1 402.133 25.9834   3
   0   4  -1 427.407 25.9375   4
   0   4  -1 451.896 25.9452   4
   0   4   1 410.598 26.0337   4
  -1  -4  -1 591.287 37.4848   2
  -1  -4  -1 598.163 37.6246   5
   1   4   1 619.685 37.6828   5
  -2  -4  -1 164.382 10.9318   3
  -2  -4  -1 172.616 11.8257   2
  -2  -4  -1 171.464 11.1543   4
  -2  -4  -1 170.671 11.9784   5
  -3  -4  -1 583.728 37.0835   4
  -3  -4  -1 602.945 38.0639   2
  -3  -4  -1 631.221 38.0616   5
  -3   4  -1 565.566 36.3053   3
  -3   4  -1 601.543 36.3033   3
  -4  -4  -1 20.3039 3.19698   5
  -4  -4  -1 19.3488 4.11665   1
  -4  -4  -1 18.6335 3.92278   2
  -5  -4  -1 150.808 12.8394   2
  -5  -4  -1 150.839 11.8763   1
  -5   4  -1 153.970 10.0252   3
  -6  -4  -1 11.5454 3.10112   1
  -6   4  -1 8.20663 2.03324   7
  -6   4  -1 6.75686 1.51015   3
  -6   4  -1 7.87262 1.04343   9
  -6   4  -1 8.83728 0.92142   6
  -7  -4  -1 24.6534 3.81499  10
  -7   4  -1 36.7815 2.55689   9
  -7   4  -1 37.9865 2.92351   8
   7   4   1 23.8231 4.61559  13
  -8  -4  -1 73.9253 6.08195   8
   8   4   1 67.1754 8.26313  13
  -8   4  -1 89.3197 5.32073   9
  -9   4  -1 3.62332 0.56819   6
  -9   4  -1 4.28685 0.80352   9
  -9   4  -1 4.78426 0.90956   9
   9   4   1 -0.8911 2.96129  13
  10   5  -1 2.17350 2.53045  13
  -9  -5   1 32.5726 3.48845   8
  -9   5   1 31.7882 2.43333   9
  -9   5   1 31.1609 3.41219   7
   9   5  -1 28.0641 4.95098  13
  -8  -5   1 5.67916 2.21115  10
   8   5  -1 3.09035 3.62521  13
  -8   5   1 2.47268 1.78921   7
  -7  -5   1 163.646 11.8926  10
  -7  -5   1 157.448 12.8642   1
  -7   5   1 178.369 10.5553   9
  -7   5   1 173.622 11.3671   7
   7   5  -1 154.710 13.1527  13
  -6  -5   1 78.3467 8.03842   1
  -6   5   1 72.1214 5.43027   3
  -6   5   1 73.9172 4.69227   6
  -6   5   1 69.9597 5.82931   7
  -5  -5   1 21.3121 3.67885   5
  -5  -5   1 22.9913 4.54353   2
  -5  -5   1 21.4442 4.38827   1
  -4   5   1 46.1887 3.24959   4
  -4   5   1 49.2003 3.31659   4
  -4   5   1 52.9862 3.58756   3
  -3  -5   1 1321.81 77.4670   5
  -3  -5   1 1267.17 76.7059   2
  -3   5   1 1206.61 75.1574   3
  -3   5   1 1187.52 75.0431   4
  -3   5   1 1214.55 75.1143   4
  -2  -5   1 202.963 15.8311   5
  -2   5   1 232.459 14.3368   3
  -2   5   1 236.825 14.3814   3
  -2   5   1 257.719 14.4321   4
   1  -5  -1 802.348 49.4765   2
  -1  -5   1 738.028 49.6846   5
  -1   5   1 857.005 48.7222   3
  -1   5   1 831.843 48.7313   4
  -1   5   1 810.995 48.7912   4
  -1   5   1 826.277 48.7703   3
   1   5  -1 776.171 49.4641   5
   1   5  -1 769.532 48.8998   4
   0  -5  -1 49.7438 4.58399   2
   0   5   1 54.2121 3.76376   3
   0   5   1 56.1900 3.93760   4
   0   5   1 57.8696 3.86080   4
  -1  -5  -1 193.449 12.9473   5
  -1  -5  -1 206.056 12.8879   2
  -1   5  -1 178.800 11.6112   3
  -1   5  -1 183.025 11.5961   4
  -1   5  -1 190.829 11.5947   4
  -1   5  -1 185.151 11.6141   3
   1   5   1 205.335 12.2413   4
  -2  -5  -1 13.1553 2.86673   5
  -2  -5  -1 13.1451 2.52273   2
  -2  -5  -1 14.1820 2.01407   4
  -3  -5  -1 23.6204 4.03421   2
  -3  -5  -1 24.3141 3.79220   1
  -3  -5  -1 24.5485 3.72905   5
  -3   5  -1 18.4725 1.45115   3
  -3   5  -1 17.5881 1.43085   3
  -4  -5  -1 243.780 16.9367   5
  -4  -5  -1 235.513 17.1352   1
  -4  -5  -1 248.211 17.4844   2
  -5  -5  -1 840.477 54.0705   1
  -5  -5  -1 868.451 54.7870   2
  -5   5  -1 834.184 51.8593   3
  -6  -5  -1 54.2442 6.33892   1
  -6  -5  -1 53.3909 7.58710   2
  -6   5  -1 52.9456 3.61418   9
  -6   5  -1 46.9568 4.42335   7
  -6   5  -1 55.0238 3.47102   6
  -6   5  -1 56.3734 4.69794   3
  -7  -5  -1 10.0335 2.37308   8
  -7  -5  -1 9.82210 2.48907  10
  -7   5  -1 7.23787 0.83098   6
  -7   5  -1 5.58174 1.92700   7
  -7   5  -1 6.04637 1.05107   9
   7   5   1 8.59285 3.72612  13
  -8  -5  -1 14.1541 2.43258   8
  -8  -5  -1 15.3479 2.81418  10
   8   5   1 7.46867 4.96548  13
  -8   5  -1 15.7892 1.74478   9
  -8   5  -1 18.6162 1.37207   6
  -9  -5  -1 8.21381 1.68925   8
  -9   5  -1 9.39893 0.87710   6
   9   5   1 2.44828 3.28235  13
  -9   5  -1 10.2713 1.23244   9
  10   6  -1 7.00338 2.63445  13
  -9  -6   1 1.26101 1.59928   8
  -9   6   1 0.87295 0.66895   9
  -9   6   1 2.23598 0.50664   6
   9   6  -1 5.55515 3.65272  13
  -9   6   1 1.60022 1.53444   7
  -8   6   1 19.6422 1.62486   6
  -8   6   1 17.5872 1.71190   9
  -8   6   1 19.5373 3.22508   7
  -7  -6   1 63.6984 6.98989   1
  -7  -6   1 64.1825 5.74929  10
   7   6  -1 64.8200 8.07371  13
  -7   6   1 53.5849 3.64168   6
  -7   6   1 50.0739 3.85263   9
  -7   6   1 45.9894 4.77205   7
  -6   6   1 18.7440 1.49047   6
  -6   6   1 17.1080 2.66750   7
  -6   6   1 19.1020 2.23163   3
  -6   6   1 17.7543 1.56127   9
  -5  -6   1 43.7518 5.93287   2
  -5  -6   1 39.1078 5.26236   5
  -5  -6   1 40.3406 5.82077   1
  -5   6   1 45.7770 3.43193   3
  -4  -6   1 45.1005 6.13231   5
  -4  -6   1 41.9232 5.58138   1
  -4  -6   1 43.1582 5.58586   2
  -3  -6   1 3.64702 2.27422   2
  -3  -6   1 5.56775 2.59334   5
  -3   6   1 7.37151 1.03556   3
  -3   6   1 7.73928 0.72732   4
  -3   6   1 6.94243 0.78778   4
  -2  -6   1 1196.49 67.5762   5
  -2  -6   1 1125.30 66.7318   2
  -2   6   1 1066.46 65.5929   3
  -2   6   1 1040.37 65.4700   4
  -2   6   1 1013.66 65.5187   3
  -2   6   1 1043.76 65.5309   4
  -1  -6   1 27.5857 3.72571   5
  -1  -6   1 27.6677 3.46103   2
   1  -6  -1 39.2876 3.81295   2
   1   6  -1 29.9623 3.55666   5
  -1   6   1 42.4032 2.77499   3
  -1   6   1 38.1546 2.72023   4
  -1   6   1 40.1424 2.86649   4
  -1   6   1 41.6585 2.65592   3
   0  -6  -1 458.561 29.9305   2
   0   6   1 473.929 29.2956   4
   0   6  -1 477.292 29.1562   3
   0   6   1 467.629 29.3261   4
   0   6  -1 486.936 29.1669   4
   0   6  -1 511.896 29.1834   4
   0   6   1 455.034 29.2391   3
   1  -6   1 229.706 16.0147   2
  -1  -6  -1 253.583 16.6308   2
  -1  -6  -1 256.726 16.7515   5
  -1   6  -1 243.244 15.2774   4
   1   6   1 274.329 15.8963   4
  -1   6  -1 248.639 15.2698   4
  -2  -6  -1 978.901 60.9412   5
  -2  -6  -1 969.130 60.5095   2
  -3  -6  -1 28.0879 4.02672   2
  -3  -6  -1 28.3195 4.53565   5
  -3  -6  -1 29.2963 4.81723   1
  -3   6  -1 24.6114 1.73892   3
  -4  -6  -1 144.463 11.2684   1
  -4  -6  -1 140.490 11.0656   2
  -4  -6  -1 139.774 10.9597   5
  -4   6  -1 117.007 8.39339   3
  -5  -6  -1 8.86397 3.48307   1
  -5  -6  -1 9.93054 3.56232   2
  -5  -6  -1 7.35703 1.87429   5
  -6  -6  -1 14.1608 4.57360   2
  -6  -6  -1 18.7280 4.29179   1
  -6  -6  -1 15.5840 3.07356  10
  -6   6  -1 14.9808 1.49245   9
  -6   6  -1 16.6397 2.63297   7
  -6   6  -1 16.5806 1.33989   6
  -7  -6  -1 22.7882 3.23640   8
  -7  -6  -1 23.0936 3.91361  10
  -7   6  -1 18.1990 1.86219   9
  -7   6  -1 18.1366 3.10276   7
  -7   6  -1 21.3820 1.58823   6
   7   6   1 24.4006 4.60001  13
  -8  -6  -1 12.9297 2.30511   8
  -8  -6  -1 10.8017 2.40621  10
   8   6   1 10.9409 3.98070  13
  -8   6  -1 8.96256 0.95746   6
  -8   6  -1 9.73848 1.20642   9
  -9  -6  -1 8.17978 1.73445   8
   9   6   1 6.72035 3.48032  13
  -9   6  -1 12.7779 0.96303   6
  -9   6  -1 12.0288 1.40145   9
  -9  -7   1 20.9033 2.97284   8
  -9  -7   1 21.6040 2.76412  10
  -9   7   1 18.9187 2.83293   7
  -9   7   1 20.9087 1.81417   9
   9   7  -1 20.7224 4.25662  13
  -9   7   1 20.8770 1.54409   6
  -8  -7   1 5.48941 2.56130  10
   8   7  -1 -1.6352 3.92641  13
  -8   7   1 2.29879 0.68254   6
  -8   7   1 3.99304 1.99889   7
  -8   7   1 3.46289 0.75728   9
  -7  -7   1 271.410 18.1785  10
  -7  -7   1 275.883 19.8328   1
  -7   7   1 262.790 16.5620   9
  -7   7   1 255.008 17.4338   7
   7   7  -1 270.880 18.8098  13
  -7   7   1 272.327 16.4035   6
  -6  -7   1 49.4097 7.57926   2
  -6  -7   1 44.6719 6.92310   1
  -6   7   1 33.4096 3.52284   7
  -6   7   1 31.9635 2.54114   9
  -6   7   1 32.8454 3.03346   3
  -6   7   1 35.2192 2.37430   6
  -5  -7   1 212.826 16.1790   5
  -5  -7   1 232.001 16.6259   1
  -5  -7   1 227.325 16.4790   2
  -5   7   1 185.861 13.3998   3
  -4  -7   1 440.087 31.7167   5
  -4  -7   1 431.036 30.9749   2
  -4  -7   1 425.710 31.2688   1
  -4   7   1 538.362 28.9860   3
  -4   7   1 509.577 29.0602   3
  -3  -7   1 79.7932 6.76947   2
  -3  -7   1 76.4387 7.37295   1
  -3  -7   1 85.8019 7.76495   5
  -3   7   1 69.7938 4.88086   3
  -3   7   1 68.8021 4.96508   3
  -2  -7   1 520.935 34.7198   2
   2  -7  -1 531.409 34.8259   2
  -2   7   1 540.708 33.4681   4
  -2   7   1 566.564 33.5830   3
  -2   7   1 556.556 33.5199   4
  -2   7   1 582.284 33.6615   3
  -1  -7   1 45.5921 4.42591   2
   1  -7  -1 51.7043 4.67727   2
  -1   7   1 50.1864 3.57003   4
  -1   7   1 55.1110 3.53110   4
   1   7  -1 42.4624 4.26250   5
   1   7  -1 46.2721 3.70840   4
  -1   7   1 52.3421 3.57104   3
  -1   7   1 53.1236 3.46220   3
   1   7  -1 44.6177 3.79316   4
   0  -7  -1 1408.05 86.1370   2
   0  -7   1 1307.55 85.7262   2
   0   7   1 1382.84 85.3373   3
   0   7   1 1473.26 85.4022   4
   0   7  -1 1417.76 85.2545   3
   0   7  -1 1396.54 85.2382   4
   0   7  -1 1404.11 85.2432   4
   0   7   1 1443.18 85.4268   4
  -1  -7  -1 56.8356 5.50272   2
   1  -7   1 64.1177 5.06735   2
  -1  -7  -1 53.5374 5.78565   5
  -1   7  -1 68.7549 4.18424   3
  -1   7  -1 68.1511 4.07738   4
   1   7   1 56.2417 4.65206   4
  -1   7  -1 71.9991 4.12296   4
  -2  -7  -1 308.248 20.7373   2
  -2  -7  -1 317.684 21.3414   5
  -3  -7  -1 144.047 11.5998   5
  -3  -7  -1 141.167 11.3805   1
  -3  -7  -1 145.652 11.1888   2
  -4  -7  -1 250.014 18.2544   1
  -4  -7  -1 251.866 18.2598   2
  -4  -7  -1 246.263 18.1956   5
  -4   7  -1 257.215 15.5083   3
  -5  -7  -1 25.0478 5.38731   2
  -5  -7  -1 27.6132 5.70169   1
  -5   7  -1 35.3239 2.17630   6
  -5   7  -1 33.0833 2.17352   6
  -5   7  -1 34.8061 2.67401   3
  -6  -7  -1 13.7026 4.41834   2
  -6  -7  -1 12.2985 4.11237   1
  -6   7  -1 14.0900 1.32711   9
  -6   7  -1 12.5959 1.15162   6
  -7  -7  -1 302.092 19.5399   8
  -7  -7  -1 315.618 20.2016  10
   7   7   1 303.006 20.9483  13
  -7   7  -1 307.107 18.4413   6
  -7   7  -1 297.656 18.5649   9
  -7   7  -1 287.042 19.4338   7
  -8   7  -1 10.7142 0.94010   6
  -8   7  -1 9.29226 2.50123   7
  -8   7  -1 9.83734 1.29450   9
  -9  -7  -1 0.10329 0.91796   8
  -9   7  -1 0.26941 0.67983   9
   9   7   1 1.14820 2.91405  13
  -9   7  -1 0.97823 0.33213   6
  -9   7  -1 0.78141 0.38529   6
  -9  -8   1 4.69162 2.19956  10
  -9  -8   1 5.15007 1.85249   8
  -9   8   1 7.88503 1.50681   7
  -9   8   1 9.27086 0.78324   6
  -9   8   1 8.36539 1.08457   9
   9   8  -1 4.32163 3.32269  13
  -8  -8   1 4.02986 2.64774  10
  -8  -8   1 3.87796 1.99460   8
  -8   8   1 5.25930 0.65091   6
   8   8  -1 14.8810 4.40523  13
  -8   8   1 4.99503 0.81253   9
  -8   8   1 5.40045 2.10481   7
  -7  -8   1 87.6333 9.47781   1
  -7  -8   1 84.0213 7.64219  10
  -7   8   1 89.5195 6.84688   7
   7   8  -1 91.1451 8.92284  13
  -7   8   1 83.7696 5.67937   9
  -7   8   1 88.4097 5.50124   6
  -6  -8   1 8.56061 2.75339  10
  -6  -8   1 10.5472 4.51781   1
  -6  -8   1 10.0788 4.00360   2
  -6   8   1 6.89537 1.83335   7
  -6   8   1 4.95156 0.69154   6
  -6   8   1 7.35925 0.93754   9
  -5  -8   1 32.0483 5.96837   2
  -5  -8   1 30.8568 5.32407   5
  -5  -8   1 32.4372 6.37452   1
  -4  -8   1 61.9360 7.13434   1
  -4  -8   1 62.8097 7.38397   5
  -4  -8   1 64.3621 6.98398   2
  -4   8   1 62.2132 4.45545   3
  -4   8   1 64.8721 4.39003   3
  -3  -8   1 131.710 10.7645   2
  -3  -8   1 131.152 11.4356   1
  -3   8   1 150.133 9.18067   3
  -3   8   1 153.845 9.09018   3
  -2  -8   1 253.708 18.6289   2
   2  -8  -1 291.795 19.0088   2
  -2   8   1 279.553 17.3549   4
  -2   8   1 296.974 17.4891   3
  -2   8   1 278.008 17.5339   3
  -2   8   1 291.959 17.3279   4
  -1  -8   1 175.746 11.8935   2
   1  -8  -1 169.778 12.1945   2
  -1   8   1 173.155 10.9322   4
  -1   8   1 173.794 10.9218   3
   1   8  -1 178.992 11.2044   4
   1   8  -1 163.957 11.6295   5
  -1   8   1 174.932 11.0172   3
  -1   8   1 170.578 10.9591   4
   0  -8   1 660.977 42.2505   2
   0  -8  -1 663.123 42.6124   2
   0   8   1 687.830 41.7877   4
   0   8   1 664.338 41.7178   3
   0   8  -1 705.959 41.6239   4
   0   8  -1 680.087 41.6223   4
   0   8   1 691.785 41.7704   4
   0   8  -1 689.397 41.6339   3
   1  -8   1 1432.00 90.0175   2
  -1  -8  -1 1435.66 90.4567   2
  -1   8  -1 1547.45 89.0768   4
   1   8   1 1406.35 89.6019   4
  -1   8  -1 1492.26 89.1536   3
  -1   8  -1 1504.31 89.0409   4
   2  -8   1 35.0655 3.93603   2
  -2   8  -1 38.1428 2.47028   3
  -3  -8  -1 136.029 11.0745   5
  -3  -8  -1 126.910 10.8565   1
  -3  -8  -1 131.656 10.6139   2
  -4  -8  -1 265.253 18.9930   2
  -4  -8  -1 250.862 19.0212   5
  -4  -8  -1 264.051 19.0844   1
  -4   8  -1 260.041 15.9343   3
  -5  -8  -1 8.67247 3.58252   2
  -5  -8  -1 7.98204 3.43921   1
  -5   8  -1 10.9105 0.83824   6
  -5   8  -1 9.97174 1.23271   3
  -5   8  -1 13.4904 2.06245   7
  -5   8  -1 9.74378 0.79467   6
  -6  -8  -1 32.8622 6.48777   1
  -6  -8  -1 34.6671 4.60386  10
  -6  -8  -1 32.3652 6.41898   2
   6   8   1 40.2470 6.38635  13
  -6   8  -1 29.4036 3.58241   7
  -6   8  -1 33.0889 2.14908   6
  -6   8  -1 30.2341 2.10783   6
  -6   8  -1 30.1885 2.28814   9
  -7  -8  -1 44.5122 4.70434   8
  -7  -8  -1 49.4257 5.46524  10
  -7  -8  -1 44.2370 6.19066   1
  -7   8  -1 49.8292 3.32597   9
  -7   8  -1 46.4282 4.58067   7
   7   8   1 44.5112 7.22934  13
  -7   8  -1 54.4182 3.17338   6
  -8  -8  -1 166.812 10.8077   8
  -8  -8  -1 155.189 11.0403  10
  -8   8  -1 150.659 10.6051   7
  -8   8  -1 147.481 9.58678   6
   8   8   1 183.310 12.7898  13
  -8   8  -1 145.955 9.58079   6
  -8   8  -1 157.004 9.73598   9
  -9  -8  -1 1.51177 1.41959   8
   9   8   1 2.76912 2.88015  13
  -9   8  -1 2.14519 0.52502   9
  -9  -9   1 -0.2618 1.50018   8
  -9  -9   1 1.69389 1.73574  10
  -9   9   1 1.06457 0.32121   6
   9   9  -1 1.80574 3.13434  13
  -9   9   1 0.67852 1.38299   7
  -9   9   1 0.17815 0.55317   9
  -9   9   1 0.96699 0.32447   6
  -8  -9   1 29.2788 3.93241   8
  -8  -9   1 29.9923 4.59026  10
  -8   9   1 41.8517 3.66909   7
  -8   9   1 41.5440 2.58662   9
   8   9  -1 25.9667 5.07710  13
  -8   9   1 37.4334 2.40107   6
  -7  -9   1 55.1623 5.78580  10
  -7  -9   1 53.9202 7.46320   1
   7   9  -1 57.6730 8.08800  13
  -7   9   1 52.7070 4.87462   7
  -7   9   1 49.6636 3.35734   6
  -7   9   1 49.1866 3.54720   9
  -6  -9   1 54.0144 7.36747   2
  -6  -9   1 51.7190 5.38415  10
  -6   9   1 39.6333 4.06825   7
  -6   9   1 39.1142 2.68674   6
  -6   9   1 36.6427 2.84596   9
  -5  -9   1 491.581 34.8077   2
  -5  -9   1 515.902 35.4766   1
  -5   9   1 506.086 32.5104   3
  -5   9   1 513.438 31.3302   6
  -5   9   1 590.454 32.8121   7
  -5   9   1 483.962 31.7492   3
  -4  -9   1 194.442 14.3447   1
  -4  -9   1 198.313 13.7650   2
  -4   9   1 161.745 10.9177   3
  -4   9   1 151.890 10.9994   3
  -3  -9   1 9.78965 2.96285   2
  -3  -9   1 6.88465 3.60893   1
   3  -9  -1 11.1165 3.21835   2
  -3   9   1 10.6180 1.24343   3
  -3   9   1 11.3063 1.41322   3
   2  -9  -1 333.488 22.2052   2
  -2   9   1 346.661 20.6683   3
  -2   9   1 343.121 20.4618   4
  -2   9   1 318.789 20.6826   3
  -2   9   1 325.434 20.4738   4
   1  -9  -1 2.92544 2.25954   2
  -1   9   1 2.56682 1.05746   3
  -1   9   1 2.96999 0.99048   3
   0  -9  -1 765.361 47.1744   2
   0  -9   1 724.363 46.7219   2
   0   9  -1 722.058 45.9542   4
   0   9  -1 741.247 45.9857   4
   0   9  -1 731.187 46.0997   3
   0   9   1 818.304 46.2054   4
   0   9   1 760.499 46.1304   3
   1  -9   1 47.0850 4.70721   2
  -1  -9  -1 56.0758 5.38109   2
  -1   9  -1 52.1451 3.49539   4
  -1   9  -1 48.9406 3.61561   3
  -1   9  -1 55.8007 3.56372   4
  -2  -9  -1 431.629 26.7368   2
   2  -9   1 376.917 25.9112   2
  -3  -9  -1 378.901 25.6930   1
  -3  -9  -1 384.386 25.3437   2
   3  -9   1 358.256 24.5507   2
  -3   9  -1 367.766 22.6137   3
  -3   9  -1 372.951 22.6343   3
  -4  -9  -1 148.484 13.2018   1
  -4  -9  -1 153.695 13.3653   2
  -4  -9  -1 143.932 13.2308   5
  -4   9  -1 180.471 10.0970   3
  -4   9  -1 174.854 10.0474   3
  -5  -9  -1 51.5860 7.30607   2
  -5  -9  -1 51.0347 7.73927   1
  -5   9  -1 54.3337 3.44914   6
  -5   9  -1 54.2422 3.53685   9
  -5   9  -1 54.0257 4.68161   7
  -5   9  -1 58.0293 3.78024   3
  -5   9  -1 58.7039 3.46910   6
  -5   9  -1 56.4209 3.72269   3
  -6  -9  -1 4.88489 2.02969   8
  -6  -9  -1 4.62895 3.49175   1
  -6  -9  -1 2.23273 2.70353  10
  -6   9  -1 8.94783 0.78430   6
  -6   9  -1 6.35707 0.76383   9
  -6   9  -1 9.10507 2.16839   7
  -6   9  -1 3.64133 2.62930  12
  -6   9  -1 6.77645 0.70265   6
   6   9   1 8.85381 4.25103  13
  -7  -9  -1 70.1954 8.07449   1
  -7  -9  -1 66.2805 6.70878  10
  -7  -9  -1 65.7929 5.98863   8
  -7   9  -1 71.9934 4.42904   6
  -7   9  -1 71.0987 4.43641   6
   7   9   1 67.5879 8.30742  13
  -7   9  -1 73.5275 4.59089   9
  -7   9  -1 74.5139 5.87295   7
  -8  -9  -1 34.8338 3.78094   8
  -8  -9  -1 37.4600 4.10768  10
   8   9   1 36.8706 6.47321  13
  -8   9  -1 24.6002 3.28918   7
  -8   9  -1 28.3355 2.09411   9
  -8   9  -1 27.8062 1.91387   6
  -8   9  -1 27.9246 1.90951   6
  -9  -9  -1 1.71892 1.69606   8
   9   9   1 0.03257 2.69407  13
  -9 -10   1 0.66938 2.09817  10
  -9 -10   1 2.69648 1.59942   8
   9  10  -1 -0.4600 2.81193  13
  -9  10   1 2.09104 0.43766   9
  -9  10   1 1.99720 0.53334   9
  -9  10   1 2.39089 1.43726   7
  -8  10   1 15.1309 1.15691   6
  -8  10   1 13.3722 1.29398   9
  -8  10   1 12.8853 1.13193   6
  -7 -10   1 72.0333 9.05491   1
  -7  10   1 48.5248 4.90689   7
   7  10  -1 65.0119 8.48664  13
  -7  10   1 49.0712 3.52057   9
  -7  10   1 49.3859 3.34046   6
  -6 -10   1 -1.2148 2.90792   2
  -6 -10   1 2.33774 2.59549  10
  -6 -10   1 5.11384 3.70706   1
   6 -10  -1 9.66907 4.24616   2
  -6  10   1 9.03110 0.88047   6
   6  10  -1 0.63203 4.21400  13
  -6  10   1 8.42122 1.03028   9
  -6  10   1 9.70757 2.10663   7
  -5 -10   1 86.5722 9.27364   2
  -5 -10   1 80.5659 9.40628   1
   5 -10  -1 87.0098 8.80048   2
  -5  10   1 87.0082 5.23891   6
  -5  10   1 85.5570 5.29261   6
  -5  10   1 82.2827 6.33259   7
  -5  10   1 82.6866 5.39578   9
  -5  10   1 82.4474 5.67577   3
  -5  10   1 84.4170 5.85424   3
  -4 -10   1 34.7036 5.05837   2
   4 -10  -1 34.2552 5.12105   2
  -4 -10   1 36.1620 5.86176   1
  -4  10   1 32.4780 2.59386   3
  -4  10   1 32.1003 2.69659   3
   3 -10  -1 16.4455 3.71943   2
  -3 -10   1 11.2271 3.29584   2
  -3 -10   1 12.6497 4.17819   1
  -3  10   1 17.8405 1.71142   3
  -3  10   1 17.7110 1.72270   3
  -2 -10   1 386.785 22.9070   2
   2 -10  -1 337.172 22.9470   2
  -2  10   1 332.310 20.9488   4
  -2  10   1 323.635 21.2370   3
  -2  10   1 342.512 21.1985   3
  -2  10   1 331.639 20.9657   4
   1 -10  -1 95.9405 8.11516   2
  -1 -10   1 90.9815 7.64581   2
   1  10  -1 86.5265 6.72126   4
  -1  10   1 97.6536 6.49648   4
  -1  10   1 94.6665 6.40567   3
  -1  10   1 101.448 6.56249   4
   0 -10   1 79.2020 6.62813   2
   0  10  -1 77.0959 5.38206   4
   0  10  -1 75.8745 5.34917   4
  -1 -10  -1 132.191 11.7350   2
   1 -10   1 160.294 11.3989   2
  -1  10  -1 171.463 10.1037   4
  -1  10  -1 163.444 10.0446   4
  -1  10  -1 168.447 10.2527   3
  -2 -10  -1 570.715 41.7799   1
  -2 -10  -1 637.048 39.7603   2
  -2  10  -1 635.891 37.5823   3
  -3 -10  -1 227.916 17.0479   2
  -3 -10  -1 232.539 17.6160   1
  -3  10  -1 228.885 14.2386   3
  -3  10  -1 237.323 14.2261   3
  -4 -10  -1 30.0559 5.57189   2
  -4 -10  -1 38.0324 6.45708   5
  -4 -10  -1 27.3691 5.48306   1
  -4  10  -1 33.5136 2.04260   6
  -5 -10  -1 5.13291 3.39685   1
  -5 -10  -1 7.19155 3.55625   2
  -5  10  -1 4.24398 0.49979   9
  -5  10  -1 3.66095 0.39598   6
  -5  10  -1 5.69783 1.98799   7
  -5  10  -1 3.56087 0.56518   9
  -5  10  -1 4.32554 0.43758   6
  -6 -10  -1 14.8513 4.74246   1
  -6 -10  -1 15.1939 3.71681  10
  -6  10  -1 24.0622 1.56958   6
  -6  10  -1 33.4601 4.28878  12
  -6  10  -1 23.2443 1.80328   9
  -6  10  -1 22.2446 3.31600   7
  -6  10  -1 24.4485 1.72372   9
  -6  10  -1 26.1784 1.59352   6
   6  10   1 17.0703 5.33304  13
  -7 -10  -1 18.9954 3.07434   8
  -7 -10  -1 20.2644 3.84142  10
  -7 -10  -1 22.4560 4.97145   1
   7  10   1 21.0010 4.56556  13
  -7  10  -1 23.7686 3.36755   7
  -7  10  -1 23.2990 1.49965   6
  -7  10  -1 22.3351 1.49257   6
  -7  10  -1 20.4220 1.64827   9
  -8 -10  -1 0.57238 1.28462   8
  -8 -10  -1 0.49275 1.70142  10
  -8  10  -1 1.91686 0.52893   9
   8  10   1 -2.3428 3.36336  13
  -8  10  -1 0.45053 1.55990   7
  -8  10  -1 1.00788 0.54166   9
   9  10   1 7.02178 2.70379  13
  -9 -11   1 6.50845 2.03374  10
   9  11  -1 3.80213 2.65042  13
  -9  11   1 4.02412 1.19540   7
  -8 -11   1 7.79405 2.85998  10
  -8 -11   1 5.81597 2.15322   8
  -8  11   1 5.83818 2.01083   7
  -8  11   1 7.73904 0.71925   6
  -8  11   1 7.63353 0.74747   6
   8  11  -1 6.66555 3.69292  13
  -8  11   1 9.28066 0.96844   9
  -7 -11   1 152.691 11.4532  10
  -7 -11   1 155.569 14.2623   1
   7  11  -1 153.581 12.0160  13
  -7  11   1 148.047 9.05899   6
  -7  11   1 144.980 10.3781   7
  -7  11   1 139.514 9.04341   6
  -7  11   1 144.817 9.19915   9
  -6 -11   1 34.3570 5.34324  10
  -6 -11   1 38.0118 8.10740   1
   6  11  -1 41.6038 6.22142  13
  -6  11   1 49.1693 2.92928   6
  -6  11   1 43.2852 4.49508   7
  -6  11   1 48.5992 2.93631   6
  -6  11   1 47.3136 3.11307   9
  -6  11   1 42.3653 5.84886  12
   5 -11  -1 11.5231 4.22657   2
  -5 -11   1 15.3467 4.02946   2
  -5 -11   1 13.3939 5.07790   1
  -5  11   1 9.14371 0.82588   6
  -5  11   1 9.04485 1.93957   7
  -5  11   1 7.85538 1.19616   3
  -5  11   1 9.21155 1.14878   9
  -5  11   1 7.33348 1.29595   3
  -5  11   1 8.65052 0.79130   6
   4 -11  -1 98.4608 9.08682   2
  -4 -11   1 88.9218 10.1152   1
  -4 -11   1 87.2741 8.86643   2
  -4  11   1 98.0399 6.46963   3
  -4  11   1 99.6937 6.36126   3
   3 -11  -1 2.34900 2.31713   2
  -3 -11   1 5.22001 2.42619   2
  -3  11   1 2.20496 0.87516   3
  -3  11   1 2.33215 0.83505   3
  -2 -11   1 101.896 8.70988   2
   2 -11  -1 106.914 8.95438   2
  -2  11   1 101.114 6.72143   4
  -2  11   1 105.490 6.71486   4
  -2  11   1 108.760 7.04913   3
  -1 -11   1 109.083 9.10268   2
   1 -11  -1 120.611 9.47186   2
   1  11  -1 104.198 8.06076   4
  -1  11   1 120.953 7.86737   4
  -1  11   1 122.498 7.89607   3
  -1  11   1 125.336 7.85562   4
   0 -11   1 1214.36 76.0049   2
   0 -11  -1 1240.07 76.4504   2
   0  11  -1 1208.19 74.9312   4
   0  11   1 1221.03 75.1074   3
   0  11   1 1260.30 75.1488   4
  -1 -11  -1 87.4015 8.04520   2
  -1  11  -1 85.0262 5.74832   4
  -1  11  -1 93.5785 5.81079   4
  -1  11  -1 86.0055 5.99654   3
  -2 -11  -1 286.359 19.5670   2
  -2  11  -1 265.338 17.1672   3
  -2  11  -1 280.753 17.1830   3
  -3 -11  -1 116.394 10.4494   1
  -3 -11  -1 123.084 10.0422   2
  -3  11  -1 103.284 6.92121   3
  -3  11  -1 106.309 6.93046   3
  -4 -11  -1 63.4191 7.18253   2
  -4  11  -1 46.4342 2.99754   6
  -4  11  -1 48.6376 3.01187   6
  -5 -11  -1 23.0679 5.19238   2
  -5 -11  -1 27.4158 6.11182   1
  -5 -11  -1 20.3460 3.77756  10
  -5  11  -1 17.0623 2.64020   7
  -5  11  -1 13.7338 0.92955   6
  -5  11  -1 12.0149 1.06179   9
  -5  11  -1 12.9385 1.04499   9
  -5  11  -1 12.7835 0.92091   6
  -6 -11  -1 22.2507 6.14378   1
  -6 -11  -1 18.5378 3.58290  10
  -6  11  -1 11.2019 1.01154   9
  -6  11  -1 10.6646 0.84728   6
   6  11   1 18.9678 4.73398  13
  -6  11  -1 10.5733 1.10799   9
  -6  11  -1 10.1015 2.30675   7
  -6  11  -1 10.8664 2.86573  12
  -6  11  -1 11.3962 0.85486   6
  -7 -11  -1 193.321 13.8769   8
  -7 -11  -1 199.124 14.6491  10
  -7 -11  -1 174.866 15.8150   1
  -7  11  -1 202.359 12.5810   9
  -7  11  -1 211.529 12.5692   9
  -7  11  -1 216.061 12.4544   6
  -7  11  -1 206.755 13.7833   7
  -7  11  -1 211.582 12.4579   6
   7  11   1 228.456 16.0299  13
  -8 -11  -1 16.5583 3.02583  10
  -8 -11  -1 13.1544 2.44205   8
   8  11   1 12.8660 3.71161  13
  -8  11  -1 7.91284 1.68384   7
   9  11   1 3.70373 2.30328  13
  -9 -12   1 10.9343 2.16848  10
  -8  12   1 21.8420 3.25864   7
   8  12  -1 26.7727 4.91165  13
  -8  12   1 20.0723 1.77825   9
  -8  12   1 25.2861 1.66402   9
  -7 -12   1 28.6384 4.99782  10
  -7 -12   1 26.0552 5.90948   1
   7  12  -1 25.0845 4.60315  13
  -7  12   1 32.2677 2.27057   9
  -7  12   1 36.5362 4.03656   7
  -7  12   1 31.8848 2.07937   6
  -7  12   1 32.4430 2.06539   6
  -6 -12   1 89.8122 8.39382  10
  -6 -12   1 108.368 11.4163   1
  -6  12   1 95.4493 7.34919   7
   6  12  -1 91.8487 9.46601  13
  -6  12   1 98.1227 5.96788   6
  -6  12   1 96.5890 6.11487   9
  -6  12   1 96.3977 5.97316   6
   5 -12  -1 12.1315 3.79613   2
  -5 -12   1 15.0666 4.21774   2
  -5 -12   1 16.7016 5.09275   1
  -5  12   1 13.7350 1.06907   6
  -5  12   1 15.3601 1.10578   6
  -5  12   1 11.6559 1.77702   3
  -5  12   1 14.3179 2.37938   7
  -5  12   1 13.7844 1.39785   9
  -4 -12   1 211.173 16.4335   2
  -4 -12   1 202.182 17.2442   1
   4 -12  -1 213.466 16.4864   2
  -4  12   1 215.567 13.0517   6
  -4  12   1 210.121 13.6188   3
  -4  12   1 219.389 13.5289   3
  -4  12   1 221.546 13.1245   6
  -3 -12   1 593.363 36.4921   2
   3 -12  -1 518.909 36.0589   2
  -3  12   1 540.329 33.8739   3
  -2 -12   1 91.4284 7.31987   2
   2 -12  -1 72.6292 7.28921   2
  -2  12   1 73.8241 4.96115   4
  -2  12   1 70.4991 4.93639   4
  -2  12   1 73.7717 5.34737   3
   1 -12  -1 1087.45 68.1643   2
  -1 -12   1 1129.80 67.9338   2
  -1  12   1 1043.19 66.4037   4
  -1  12   1 1033.65 67.0513   4
   1  12  -1 1127.42 66.8427   4
  -1  12   1 1104.62 66.5603   3
   0 -12  -1 78.7322 7.54111   2
   0  12  -1 83.7989 5.70440   4
   0  12   1 73.3538 5.94042   4
   0  12  -1 82.7811 5.87635   3
  -1 -12  -1 511.267 35.3294   2
  -1  12  -1 550.050 33.3714   4
  -1  12  -1 571.429 33.6822   3
  -2 -12  -1 279.088 20.2320   2
  -2  12  -1 302.785 18.0590   3
  -2  12  -1 284.114 18.0180   3
  -3 -12  -1 1.42513 2.83368   1
  -3 -12  -1 2.71638 2.50625   2
  -3  12  -1 9.69860 1.06440   3
  -4 -12  -1 35.8592 6.02974   2
  -4 -12  -1 39.1786 7.51308   1
  -4  12  -1 36.5452 2.35205   6
  -4  12  -1 40.0294 2.47718   9
  -4  12  -1 37.0851 2.36609   6
  -4  12  -1 38.8190 3.70170   7
  -5 -12  -1 5.02847 2.90194  10
  -5 -12  -1 5.22558 3.75400   1
  -5 -12  -1 7.99545 3.76483   2
  -5  12  -1 7.44211 0.68849   9
  -5  12  -1 6.02346 2.23395   7
  -5  12  -1 6.17237 0.52587   6
  -5  12  -1 7.53785 0.73507   9
  -5  12  -1 6.25878 0.51195   6
  -5  12  -1 1.73004 2.63540  12
  -6 -12  -1 155.397 15.0393   1
  -6 -12  -1 155.770 12.6259  10
  -6  12  -1 174.237 10.3444   9
  -6  12  -1 173.229 11.6708   7
   6  12   1 149.443 13.2855  13
  -6  12  -1 181.267 10.3637   9
  -6  12  -1 183.124 12.1916  12
  -7 -12  -1 14.2222 3.06387  10
   7  12   1 11.9603 4.67798  13
  -7  12  -1 13.8328 3.16076  12
  -7  12  -1 17.8507 2.75341   7
  -8 -12  -1 27.8008 3.95542  10
  -8 -12  -1 30.4682 3.60821   8
   8  12   1 23.2713 4.06466  13
  -9 -13   1 18.2950 2.66683  10
  -8 -13   1 12.7408 3.13238  10
  -8  13   1 8.07265 2.11180   7
  -7 -13   1 38.1572 5.45787  10
  -7 -13   1 31.1057 8.35881   1
  -7  13   1 34.8445 2.37953   6
  -7  13   1 32.5591 2.35118   6
  -7  13   1 36.1242 4.23921   7
   7  13  -1 30.8643 5.90546  13
  -7  13   1 45.0777 2.66519   9
  -7  13   1 41.7968 2.56913   9
  -6 -13   1 26.5589 4.80172  10
  -6 -13   1 28.5832 6.46894   1
  -6  13   1 23.6461 3.51979   7
  -6  13   1 23.9705 1.69073   6
  -6  13   1 26.3638 1.71851   6
  -6  13   1 23.9515 1.86023   9
  -5 -13   1 194.761 16.8628   1
  -5 -13   1 166.153 13.3194  10
  -5 -13   1 181.137 15.2161   2
  -5  13   1 181.020 11.1245   6
  -5  13   1 184.555 13.0971  12
  -5  13   1 183.751 11.3082   9
  -5  13   1 187.426 12.2908   7
  -5  13   1 180.429 11.1350   6
   4 -13  -1 5.71998 3.02548   2
  -4 -13   1 18.5439 4.10359   2
  -4 -13   1 19.8835 5.10429   1
  -4  13   1 9.81789 0.84807   6
  -4  13   1 6.66325 1.21342   3
  -4  13   1 11.0546 2.02213   7
   3 -13  -1 262.183 18.9456   2
  -3 -13   1 255.056 18.9214   2
  -3  13   1 261.317 16.4384   3
   2 -13  -1 40.4404 5.48844   2
  -2  13   1 40.6634 3.41166   3
  -2  13   1 39.7746 2.89028   4
  -2  13   1 40.7207 2.88899   4
   1 -13  -1 271.788 19.0284   2
  -1  13   1 268.970 17.0853   4
  -1  13   1 267.961 17.2532   3
   0 -13  -1 213.063 16.1109   2
   0  13  -1 215.835 14.2182   3
   0  13   1 219.972 14.3687   4
   0  13  -1 223.409 14.1207   4
  -1 -13  -1 82.2888 7.83789   2
  -1  13  -1 77.2334 5.42020   4
  -1  13  -1 82.7812 5.50558   4
  -1  13  -1 87.5211 5.90737   3
  -2 -13  -1 53.8129 6.36776   2
  -2  13  -1 46.9003 3.60218   3
  -2  13  -1 43.7636 3.54542   3
  -3  13  -1 5.74020 0.65029   6
  -3  13  -1 8.29696 1.12668   3
  -3  13  -1 6.04912 0.95963   3
  -4 -13  -1 56.3384 7.27185   2
  -4 -13  -1 48.3201 7.70985   1
  -4  13  -1 47.9668 3.23701   9
  -4  13  -1 51.3569 3.27475   9
  -4  13  -1 51.5116 3.16109   6
  -4  13  -1 53.0693 3.17953   6
  -4  13  -1 50.5405 4.45014   7
  -5 -13  -1 11.0633 5.08413   2
  -5 -13  -1 17.6120 3.87529  10
  -5 -13  -1 7.84990 4.31834   1
  -5  13  -1 8.49278 3.74727  12
  -5  13  -1 13.0578 2.44744   7
  -5  13  -1 9.33365 0.97396   9
  -5  13  -1 11.8006 0.89887   9
   5  13   1 14.7896 4.44758  13
  -6 -13  -1 0.49188 4.78116   1
  -6 -13  -1 1.64326 2.76453  10
   6  13   1 4.77888 3.27630  13
  -6  13  -1 6.20911 2.11763   7
  -6  13  -1 2.25190 2.67176  12
  -7 -13  -1 2.22958 2.91577  10
   7  13   1 2.87304 3.38329  13
  -7  13  -1 5.92150 1.74298   7
  -8 -13  -1 19.9836 2.96632  10
   8  13   1 23.4950 4.24313  13
  -8 -14   1 1.72176 2.68461  10
  -8  14   1 1.27739 1.76413   7
  -7 -14   1 7.36397 3.19964  10
  -7  14   1 7.14994 2.20965   7
  -7  14   1 4.84482 0.59733   9
  -7  14   1 4.90062 0.69521   9
  -6 -14   1 80.3068 10.4691   1
  -6 -14   1 78.2093 7.61077  10
  -6  14   1 79.1886 4.83899   6
  -6  14   1 78.8210 6.42690   7
  -6  14   1 77.8247 4.97541   9
  -6  14   1 74.9215 4.81943   6
  -5 -14   1 70.9686 9.80974   1
  -5  14   1 75.2067 4.93295   9
  -5  14   1 76.6915 4.72135   6
  -5  14   1 73.6686 4.70704   6
  -5  14   1 78.2720 6.44128   7
  -4  14   1 110.770 6.72028   6
  -4  14   1 105.628 7.25173   3
  -4  14   1 110.487 6.95705   9
  -4  14   1 106.208 7.75840   7
   3 -14  -1 12.4717 3.99716   2
  -3  14   1 13.0957 1.79412   3
  -3  14   1 12.2624 1.08865   6
   2 -14  -1 39.4507 6.04345   2
  -2  14   1 35.9060 2.58522   4
  -2  14   1 35.5202 2.56762   4
  -2  14   1 35.5371 3.27038   3
   1 -14  -1 132.623 10.9630   2
  -1  14   1 120.684 8.48281   4
  -1  14   1 125.151 8.70799   3
   0 -14  -1 55.6702 6.38040   2
   0  14  -1 43.8850 4.24371   4
   0  14   1 64.1215 4.70255   4
  -1 -14  -1 120.284 9.92783   2
  -1  14  -1 112.627 7.77107   3
  -1  14  -1 107.439 7.22829   4
  -1  14  -1 109.819 7.26821   4
  -2 -14  -1 2.16674 2.82976   2
  -2  14  -1 2.04418 0.90465   3
  -3 -14  -1 50.3152 6.93948   2
  -3  14  -1 40.9457 3.12460   3
  -3  14  -1 43.2138 2.70934   6
  -3  14  -1 40.9641 3.14233   3
  -4 -14  -1 3.17638 3.20315   2
  -4 -14  -1 5.37175 4.00656   1
  -4  14  -1 4.09550 1.70969   7
  -4  14  -1 5.22084 0.52370   6
  -4  14  -1 4.61647 0.55674   9
  -4  14  -1 4.53299 0.46730   6
  -4  14  -1 4.07077 0.66764   9
  -5 -14  -1 15.9374 5.33383   1
  -5 -14  -1 14.6283 3.77266  10
  -5  14  -1 15.6440 3.36188  12
  -5  14  -1 19.8224 2.80562   7
  -5  14  -1 15.9748 1.11589   9
  -5  14  -1 15.0443 1.13001   9
  -6 -14  -1 10.9873 4.85659   1
  -6 -14  -1 10.0349 2.81846  10
  -6  14  -1 4.71676 2.94184  12
  -6  14  -1 7.24182 2.29335   7
  -7 -14  -1 8.24554 2.58700  10
  -8 -14  -1 52.5066 5.01292  10
  -8 -14  -1 54.6288 5.13033  10
  -8 -15   1 -1.1441 2.30379  10
  -7 -15   1 3.25101 2.95096  10
  -7  15   1 6.29124 2.18877   7
  -6 -15   1 6.18457 2.51619  10
  -6 -15   1 8.17936 4.92662   1
  -6  15   1 4.53775 0.74419   9
  -6  15   1 4.24442 0.66994   9
  -6  15   1 4.50831 0.51454   6
  -6  15   1 4.74069 0.49190   6
  -6  15   1 2.46078 2.08110   7
  -5  15   1 63.0141 3.94355   6
  -5  15   1 58.5886 5.35029   7
  -5  15   1 58.9949 3.93616   6
  -5  15   1 68.3668 4.20579   9
  -4  15   1 89.9915 5.97807   9
  -4  15   1 90.9074 5.68600   6
   4  15  -1 98.0084 9.04384  10
  -4  15   1 88.0476 6.84152   7
  -3  15   1 20.9306 2.78771   7
  -3  15   1 16.0925 2.10605   3
  -3  15   1 14.4554 1.82445   9
  -3  15   1 17.0417 1.30132   6
   2 -15  -1 313.204 22.5620   2
  -2  15   1 324.073 20.3703   3
   1 -15  -1 13.0805 4.03337   2
  -1  15   1 13.5764 2.10018   4
   0 -15  -1 13.7053 3.59677   2
   0  15   1 11.1726 1.99335   4
   0  15  -1 9.71663 1.88131   4
  -1 -15  -1 1.62405 2.79278   2
  -1  15  -1 1.16155 0.80108   4
  -1  15  -1 1.09790 0.94517   3
  -1  15  -1 1.92198 0.81561   4
  -2 -15  -1 24.6268 4.99469   2
  -2  15  -1 18.0332 2.11401   3
  -2  15  -1 18.6764 1.42972   6
  -3 -15  -1 3.12308 2.94628   2
  -3  15  -1 5.43722 0.63075   6
  -3  15  -1 4.43766 0.88580   9
  -3  15  -1 4.90685 0.55463   6
  -3  15  -1 5.03380 0.98044   3
  -3  15  -1 5.28777 0.98496   3
  -4 -15  -1 258.795 20.1513   1
  -4 -15  -1 231.387 19.0593   2
  -4  15  -1 241.112 14.6290   9
   4  15   1 240.668 17.5509  10
  -4  15  -1 228.465 14.5452   9
  -4  15  -1 235.096 14.4891   6
  -4  15  -1 244.634 14.4694   6
  -4  15  -1 229.027 16.0787  12
  -5 -15  -1 7.55649 4.70783   1
  -5 -15  -1 12.8757 3.54415  10
  -5  15  -1 5.29705 0.63757   9
  -5  15  -1 5.90172 0.57404   9
  -5  15  -1 4.60962 2.90772  12
  -6 -15  -1 271.321 21.6975   1
  -6 -15  -1 278.345 18.9105  10
  -6  15  -1 258.277 18.0659  12
  -7 -15  -1 60.1432 6.41179  10
  -8 -15  -1 9.78467 2.58793  10
  -8 -15  -1 7.02762 2.23319  10
  -8 -16   1 5.27488 1.96364  10
  -7 -16   1 4.63245 2.54604  10
  -6 -16   1 122.693 10.7583  10
  -6 -16   1 130.003 13.6828   1
  -6  16   1 131.272 8.07067   9
  -6  16   1 131.427 8.08105   9
  -6  16   1 131.821 9.44198   7
  -6  16   1 133.507 7.94243   6
  -6  16   1 128.386 7.93558   6
  -5 -16   1 20.9538 6.80046   1
  -5  16   1 7.87980 0.79273   6
   5  16  -1 14.8252 4.34302  10
  -5  16   1 9.78981 2.34578   7
  -5  16   1 8.62154 0.86419   6
  -5  16   1 8.91965 1.17522   9
  -4 -16   1 6.42923 2.50931  13
  -4  16   1 8.01921 2.13805   7
  -4  16   1 4.76297 1.08426   9
   4  16  -1 8.56691 4.07576  10
  -4  16   1 6.82998 0.72377   6
  -3  16   1 46.0945 3.00971   6
  -3  16   1 44.2371 3.44255   9
  -2  16   1 49.4723 4.28544   3
   1 -16  -1 91.8845 10.2160   2
  -1  16   1 94.2794 6.66074   4
   0 -16  -1 269.936 19.2615   2
   0  16   1 261.362 17.1144   4
   0  16  -1 254.140 16.9108   4
  -1 -16  -1 81.9084 8.75592   2
  -1  16  -1 82.7293 6.38326   3
  -1  16  -1 87.8063 5.64545   4
  -1  16  -1 88.6133 5.64765   4
  -2 -16  -1 5.46422 3.00538   2
  -2  16  -1 3.32027 1.05008   9
  -2  16  -1 4.00002 1.24295   3
  -2  16  -1 4.19708 0.60879   6
  -3 -16  -1 13.5730 4.15217   2
  -3  16  -1 4.31582 0.57973   6
  -3  16  -1 2.86052 0.97375   9
   3  16   1 11.0467 4.22602  10
  -4  16  -1 40.4556 2.57027   6
   4  16   1 56.9251 7.30272  10
  -4  16  -1 40.3582 5.38355  12
  -4  16  -1 39.4603 2.61172   6
  -4  16  -1 39.1709 2.82529   9
  -4  16  -1 40.2404 2.68126   9
  -5 -16  -1 4.08577 4.33275   1
  -5  16  -1 3.14372 3.52563  12
  -6 -16  -1 49.8121 5.51523  10
  -7 -16  -1 17.3640 3.51676  10
  -8 -16  -1 16.6403 2.84338  10
  -8 -16  -1 17.5016 3.03221  10
  -8 -17   1 3.43484 2.24409  10
  -7 -17   1 -1.7095 2.51742  10
  -6 -17   1 41.2793 5.13207  10
   6  17  -1 41.5570 5.88267  10
  -6  17   1 45.0703 2.84818   9
  -6  17   1 44.5439 2.83649   9
  -5 -17   1 38.7376 8.17570   1
  -5  17   1 24.5435 2.02568   9
   5  17  -1 39.0949 6.47426  10
  -5  17   1 24.2291 1.76587   6
  -5  17   1 24.9921 1.75964   6
  -4 -17   1 11.8544 2.67837  13
   4  17  -1 17.1633 4.20106  10
  -3 -17   1 14.6342 3.59369  13
  -3  17   1 25.5566 1.69601   6
   3  17  -1 21.5069 4.32925  10
  -3  17   1 24.4677 2.44858   9
  -2  17   1 197.481 13.2427   3
   0  17   1 2.06219 1.37949   4
  -1 -17  -1 27.7169 5.36404   2
  -1  17  -1 24.2197 3.77740   3
  -2 -17  -1 17.1881 4.71362   2
   2  17   1 21.8180 4.24387  10
  -2  17  -1 18.2192 1.45261   6
  -2  17  -1 17.4691 2.13826   9
  -3 -17  -1 109.436 11.3820   2
  -3 -17  -1 101.710 8.77048  13
   3  17   1 109.117 9.90020  10
  -3  17  -1 98.0956 8.61020  12
  -3  17  -1 111.286 6.66893   6
  -3  17  -1 112.721 7.02123   9
  -4 -17  -1 44.0288 7.55595  13
  -4  17  -1 44.7620 3.16522   9
  -4  17  -1 49.8841 3.25232   9
  -4  17  -1 46.3069 2.95509   6
   4  17   1 39.4176 6.96293  10
  -4  17  -1 51.1244 5.69679  12
  -4  17  -1 48.0413 2.99917   6
   5  17   1 35.8583 6.62255  10
  -6 -17  -1 19.9787 3.98632  10
  -7 -17  -1 60.3142 5.53759  10
  -7 -18   1 11.5549 3.08471  10
   6  18  -1 9.44458 4.22425  10
  -5  18   1 80.7137 5.14636   6
  -5  18   1 80.7923 5.12826   6
  -5  18   1 84.7387 5.38931   9
   5  18  -1 87.4952 9.02014  10
  -4 -18   1 51.2491 5.40469  13
  -4  18   1 47.9692 3.61617   9
   4  18  -1 47.4107 5.92738  10
  -4  18   1 48.3417 3.17870   6
  -3 -18   1 12.4468 3.21454  13
  -3  18   1 7.24135 1.29684   9
   3  18  -1 10.7816 3.89810  10
  -3  18   1 6.42568 0.87914   6
  -2  18   1 110.573 6.87807  11
  -2  18   1 109.819 6.98853  11
   2  18  -1 97.1871 9.13476  10
   1  18  -1 32.2422 4.70282  10
  -1  18  -1 35.6997 3.22657  11
  -2  18  -1 39.5027 3.26146   9
  -2  18  -1 38.7323 2.63951   6
  -3 -18  -1 14.9072 3.40055  13
  -3  18  -1 21.8499 2.24579   9
  -3  18  -1 21.5411 1.49432   6
   3  18   1 16.1114 4.29753  10
  -4  18  -1 22.7609 1.58047   6
   4  18   1 19.2101 4.70253  10
  -4  18  -1 21.8769 1.91982   9
  -4  18  -1 23.6945 1.54477   6
   5  18   1 18.4052 5.02794  10
  -6 -18  -1 4.03829 3.14053  10
  -7 -18  -1 2.37941 2.21448  10
  -7 -18  -1 4.47610 2.65560  10
  -7 -19   1 2.88408 2.45250  10
   6  19  -1 3.24322 4.06699  10
  -5  19   1 66.4423 4.18122   6
  -5  19   1 66.6432 4.20042   6
  -5  19   1 68.7098 4.44594   9
  -4 -19   1 134.139 11.0573  13
  -4  19   1 162.800 9.18511   6
  -4  19   1 155.186 9.53246   9
   4  19  -1 134.844 12.1578  10
  -3  19   1 47.8539 3.73275   9
  -3  19   1 49.2031 3.27451   6
  -2 -19   1 49.8700 5.48051  13
  -2  19   1 48.5432 3.34972  11
  -2  19   1 45.6020 3.47465  11
   2  19  -1 58.4937 6.39478  10
  -1 -19   1 68.4315 7.00787  13
   1  19  -1 73.1734 6.82196  10
   0  19   1 3.77664 2.61343  10
   0  19  -1 3.74340 2.08156  11
  -1 -19  -1 144.476 10.0847  13
   1  19   1 111.777 10.0582  10
  -2 -19  -1 36.4095 5.69305  13
  -2  19  -1 51.2253 3.23970   6
   2  19   1 50.2702 6.36229  10
  -2  19  -1 49.2856 3.72670   9
  -3 -19  -1 69.1824 6.50054  13
   3  19   1 65.1270 7.48222  10
  -3  19  -1 60.5793 4.00843   6
  -3  19  -1 60.1402 4.43640   9
  -4 -19  -1 46.1476 5.17221  13
  -4  19  -1 47.0446 2.93778   6
  -4  19  -1 48.3544 3.26500   9
   4  19   1 44.0325 6.78783  10
  -4  19  -1 44.6401 2.94517   6
   5  19   1 8.42006 4.34388  10
  -6 -19  -1 18.2082 3.60528  10
   6  19   1 15.3126 4.18193  10
  -7 -19  -1 2.83740 2.03852  10
  -7 -19  -1 5.14909 2.43311  10
   6  20  -1 2.94201 3.47162  10
  -5  20   1 20.2366 1.31265   6
   5  20  -1 9.97261 4.19271  10
  -5  20   1 19.2040 1.31686   6
  -5  20   1 20.1894 1.63595   9
  -4 -20   1 26.0628 5.00385  13
  -4  20   1 33.5856 2.78825   9
   4  20  -1 23.4036 5.23953  10
  -4  20   1 37.0787 2.21175   6
  -3 -20   1 164.054 11.8622  13
  -3  20   1 161.880 10.6442   9
   3  20  -1 162.614 12.9213  10
  -3  20   1 171.321 10.2483   6
  -2 -20   1 36.0247 4.52137  13
   2  20  -1 23.2407 4.39674  10
  -1 -20   1 465.348 29.2280  13
   1  20  -1 458.039 29.4047  10
  -1  20   1 446.305 28.2835  11
   0 -20  -1 5.95879 2.81809  13
   0  20   1 7.01295 2.67333  10
  -1 -20  -1 32.3589 4.66216  13
  -1  20  -1 38.2033 2.75406  11
  -1  20  -1 37.0165 2.95599  11
   1  20   1 30.6336 4.88241  10
  -2 -20  -1 13.7476 2.94759  13
  -2  20  -1 8.10292 1.47909   9
  -2  20  -1 8.27468 0.98417   6
  -3 -20  -1 15.6267 2.97091  13
  -3  20  -1 9.20615 0.98299   6
  -3  20  -1 7.22463 1.36108   9
  -4 -20  -1 4.80724 3.38481  13
  -4  20  -1 0.50923 0.33075   6
   4  20   1 2.99539 3.70835  10
  -4  20  -1 1.86250 0.72378   9
  -4  20  -1 1.06282 0.35098   6
   5  20   1 1.10761 2.61913  10
   6  20   1 1.18230 2.34215  10
   6  21  -1 7.05874 3.40865  10
  -5  21   1 8.11654 1.00196   9
  -5  21   1 5.55247 0.75035   9
   5  21  -1 9.59483 4.08899  10
  -4 -21   1 2.74981 2.40161  13
  -4  21   1 3.26412 1.04086   9
   4  21  -1 2.62985 3.48932  10
  -4  21   1 5.04282 0.62565   6
  -3 -21   1 56.9350 6.24914  13
  -3  21   1 67.6901 4.70829   9
  -3  21   1 68.1323 4.04813   6
   3  21  -1 46.7589 6.81594  10
  -2 -21   1 291.067 19.5987  13
   2  21  -1 296.780 20.0094  10
  -1 -21   1 70.9321 6.34844  13
   1  21  -1 57.4743 6.00153  10
  -1  21   1 46.8221 4.34536  11
   0 -21  -1 16.1329 3.34569  13
   0  21   1 12.5874 3.01615  10
   0  21  -1 13.3689 2.19469  11
  -1 -21  -1 27.7665 4.82579  13
  -1  21  -1 41.0891 2.70246  11
  -1  21  -1 42.6512 2.76470  11
  -2 -21  -1 10.1062 3.22978  13
  -2  21  -1 14.6439 1.93304   9
   2  21   1 9.92246 3.40991  10
  -3 -21  -1 15.9553 3.52462  13
  -3  21  -1 9.84563 1.04203   6
  -3  21  -1 9.87056 1.52457   9
   3  21   1 8.52894 3.83305  10
  -4  21  -1 3.75680 0.84225   9
   4  21   1 -1.7761 3.46292  10
  -4  21  -1 4.13501 0.67889   9
   5  21   1 10.8599 3.10111  10
   6  21   1 12.1338 2.85905  10
   6  22  -1 2.35444 2.73237  10
  -5  22   1 6.41484 0.70214   9
   5  22  -1 4.47157 3.30153  10
  -5  22   1 6.14096 0.65073   9
  -4 -22   1 40.7497 4.66917  13
   4  22  -1 41.3524 5.75172  10
  -4  22   1 37.7419 2.48077   6
  -4  22   1 34.0360 2.75757   9
  -3 -22   1 14.5315 3.11103  13
  -3  22   1 10.9974 1.71902   9
   3  22  -1 14.3696 3.64804  10
  -3  22   1 12.1823 1.30362   6
   2  22  -1 10.8192 3.30582  10
  -1 -22   1 112.612 9.03936  13
  -1  22   1 122.172 7.81492  11
  -1  22   1 116.613 7.76666  11
   1  22  -1 118.833 9.14819  10
   0 -22  -1 8.86979 2.59895  13
   0  22   1 10.5039 2.41681  11
  -1 -22  -1 2.11215 2.27524  13
   1  22   1 2.99678 2.44406  10
  -2 -22  -1 27.4565 4.25447  13
   2  22   1 33.2056 5.21345  10
  -3 -22  -1 -1.5500 2.27582  13
  -3  22  -1 -0.7783 0.75064   9
   3  22   1 2.42973 3.11484  10
  -3  22  -1 0.47636 0.46715   6
   4  22   1 20.9203 3.80824  10
  -4  22  -1 22.4331 1.59672   9
  -4  22  -1 15.9449 1.42499   9
   5  22   1 18.0622 3.44863  10
   5  23  -1 34.7488 4.93032  10
  -4 -23   1 32.7519 4.03926  13
  -4  23   1 27.2463 1.90697   6
   4  23  -1 32.3921 4.91420  10
  -4  23   1 26.3346 1.89528   6
  -4  23   1 28.6094 2.30389   9
  -3 -23   1 4.56116 2.42125  13
  -3  23   1 2.41286 1.24025   9
   3  23  -1 3.45289 2.10128  10
  -3  23   1 2.09428 0.65249   6
  -2 -23   1 24.2852 4.67309  13
   2  23  -1 24.6299 4.21111  10
   1 -23  -1 22.1057 4.06365  13
  -1 -23   1 21.9636 3.56222  13
   1  23  -1 20.7431 2.84080  11
  -1  23   1 25.7152 1.98072  11
  -1  23   1 24.0087 1.99403  11
   0 -23   1 20.4042 3.18784  13
   0 -23  -1 13.2716 3.44544  13
   0  23  -1 22.1291 2.52738  11
   0  23   1 12.5465 2.46462  11
   0  23  -1 18.3707 2.04735  11
  -1 -23  -1 10.3432 2.87697  13
   1  23   1 7.41819 3.10690  10
  -2 -23  -1 14.2813 3.03376  13
  -2  23  -1 12.1848 1.74335   9
   2  23   1 16.1183 3.47495  10
  -3 -23  -1 8.36221 2.62440  13
  -3  23  -1 10.0058 0.90796   6
   3  23   1 2.23554 2.95795  10
  -3  23  -1 7.96746 1.26488   9
  -3  23  -1 8.66636 0.82350   6
   4  23   1 12.3128 3.47832  10
  -4  23  -1 10.2230 0.87226   9
  -4  23  -1 10.0215 0.93386   9
   5  23   1 1.36468 1.93423  10
   5  24  -1 5.68754 1.96524  10
  -4 -24   1 -0.8064 1.71908  13
  -4  24   1 0.68575 0.30045   6
  -4  24   1 0.44880 0.31722   6
  -4  24   1 -0.1682 0.69107   9
  -4  24   1 0.06536 0.31261   6
   4  24  -1 -0.7533 1.60939  10
  -3 -24   1 14.0081 3.01757  13
  -3  24   1 6.30358 0.74267   6
   3  24  -1 8.24201 2.78563  10
  -3  24   1 5.74011 1.18770   9
  -2 -24   1 11.4376 2.77763  13
   2  24  -1 9.70774 2.88987  10
  -1 -24   1 17.2998 3.14769  13
   1 -24  -1 21.0336 3.81830  13
   1  24  -1 16.1065 2.14817  11
   0 -24  -1 17.7562 3.03891  13
   0 -24   1 17.0464 3.35608  13
   0  24  -1 16.1604 1.50405  11
   0  24  -1 13.4292 1.46527  11
   0  24   1 16.5014 2.05678  11
  -1 -24  -1 0.43142 2.12099  13
   1  24   1 0.85859 1.90181  10
   1  24   1 1.66327 1.85473  11
  -2 -24  -1 7.05735 2.61564  13
   2  24   1 4.98528 2.61093  10
  -2  24  -1 8.09133 1.34951   9
  -3 -24  -1 19.1466 2.94356  13
   3  24   1 14.9055 2.77881  10
  -3  24  -1 14.1037 1.69363   9
   4  24   1 10.6812 3.06860  10
   5  24   1 -0.6086 3.21238  10
  -4 -25   1 1.59545 2.11469  13
   4  25  -1 1.29576 1.94723  10
  -4  25   1 2.16311 0.53568   9
  -3 -25   1 14.7530 2.47176  13
   3  25  -1 11.5112 2.40792  10
  -3  25   1 9.52090 1.01763   6
  -3  25   1 8.28519 1.33160   9
  -2 -25   1 2.23212 2.12895  13
   2  25  -1 0.19905 1.42846  11
   1 -25  -1 6.61420 2.32624  13
   1  25  -1 7.66518 1.45960  11
   0 -25  -1 8.15969 2.62187  13
   0 -25   1 4.75343 2.40362  13
   0  25   1 6.34334 1.15398  11
  -1 -25  -1 0.78878 2.12157  13
   1  25   1 -2.3295 1.30737  11
  -2 -25  -1 1.91885 2.11260  13
  -2  25  -1 0.00606 0.93460   9
   2  25   1 1.65508 1.93246  10
  -2  25  -1 1.04364 0.54350   6
  -3 -25  -1 3.61317 1.98784  13
   3  25   1 1.89810 2.24560  10
  -3  25  -1 4.21427 0.45294   6
  -3  25  -1 3.81856 0.77220   9
   4  25   1 13.9072 2.70286  10
  -3 -26   1 1.40437 1.73567  13
   3  26  -1 1.66418 1.25541  11
  -2 -26   1 8.28242 2.16331  13
   2  26  -1 5.53235 1.40318  11
  -1 -26   1 3.60221 2.01481  13
   1 -26  -1 5.35428 2.05196  13
   0 -26  -1 0.66507 2.05880  13
   0 -26   1 -0.4068 1.82286  13
  -1 -26  -1 -0.2312 1.88447  13
   1  26   1 0.63036 1.12711  11
   2  26   1 2.35089 1.31019  11
  -2  26  -1 1.43133 0.85602   9
  -3 -26  -1 10.4278 2.05987  13
   3  26   1 7.82476 1.88096  10
  -2 -27   1 7.74014 1.91195  13
   1 -27  -1 0.21078 1.49222  13
  -1 -27   1 2.92319 1.72294  13
   0 -27  -1 30.8000 3.75452  13
   0 -27   1 34.9665 3.69601  13
  -1 -27  -1 15.0773 2.66687  13
  -2 -27  -1 1.13770 1.51571  13
   2  27   1 1.71084 0.93129  11
   0 -28   1 1.16252 1.45650  13
   0 -28  -1 -0.1542 1.67852  13
  10   0  -2 1.96962 2.57103  13
   9   0  -2 1.93576 2.96907  13
   8   0  -2 10.5659 3.71039  13
   8   0  -2 5.90507 3.71258  13
  -7   0   2 2.57008 1.94412  10
  -6   0   2 1.02814 1.59325   4
  -5   0   2 131.437 10.0221   1
  -5   0   2 139.398 9.30402   4
  -4   0   2 887.984 56.8251   1
  -4   0   2 946.745 56.0343   4
  -4   0   2 906.922 55.9707   3
  -3   0   2 5.23576 1.16553   4
  -3   0   2 5.64345 1.30065   4
  -3   0   2 4.84854 1.60734   5
  -3   0   2 4.18253 0.95736   3
  -3   0   2 5.27219 1.45692   5
  -2   0   2 6242.49 380.113   3
  -2   0   2 6362.25 379.257   4
  -2   0   2 6273.52 383.634   5
  -2   0   2 6168.93 379.362   4
  -1   0   2 54.3614 4.28724   4
  -1   0   2 45.0868 4.86745   5
   0   0  -2 1999.12 118.763   5
   0   0  -2 1962.80 117.333   4
   0   0  -2 1834.08 117.715   5
  -1   0  -2 8.64303 1.53947   5
  -1   0  -2 6.77835 1.40163   4
  -1   0  -2 7.19366 1.06115   3
  -1   0  -2 7.51737 1.23046   4
  -1   0  -2 7.86198 1.22150   3
  -2   0  -2 7069.21 425.435   2
  -2   0  -2 7145.17 424.546   3
  -2   0  -2 6861.43 424.219   3
  -2   0  -2 7161.21 424.787   4
  -2   0  -2 6750.77 425.153   4
  -3   0  -2 13.7194 1.85164   4
  -3   0  -2 8.17474 2.50970   2
  -3   0  -2 10.9189 1.48349   3
  -3   0  -2 12.0566 1.64188   4
  -4   0  -2 59.3245 4.69796   4
  -4   0  -2 62.2116 4.73920   4
  -4   0  -2 59.8268 6.39749   2
  -4   0  -2 58.4696 4.61848   3
  -5   0  -2 0.03633 1.13397   4
  -5   0  -2 0.50223 1.06260   3
  -6   0  -2 169.128 11.0611   8
  -7   0  -2 0.21117 1.43961   8
  -8   0  -2 1.17975 1.31978   8
   9   0   2 3.24852 2.68209  13
  10  -1  -2 0.62668 2.44393  13
  10   1  -2 2.11785 2.63830  13
   9  -1  -2 8.54762 3.85467  13
  -9   1   2 4.09199 1.73398   7
   9   1  -2 1.56111 3.30316  13
   8   1  -2 3.40106 2.97847  13
  -7  -1   2 16.3398 3.22624  10
  -7   1   2 12.1710 1.81495  11
  -6  -1   2 53.8489 5.43333   1
  -6  -1   2 50.0851 4.75421   4
  -6   1   2 57.5851 4.71878   4
  -5  -1   2 1149.67 68.1848   4
  -5  -1   2 1123.48 69.1209   1
  -5   1   2 1039.17 68.2321   1
  -5   1   2 1125.75 67.9469   4
  -4  -1   2 1039.81 61.5991   4
  -4  -1   2 1012.63 61.7710   5
  -4  -1   2 967.630 62.5134   1
  -4  -1   2 1011.87 61.6376   5
  -4   1   2 1034.74 61.4248   4
  -4   1   2 1010.94 61.4243   3
  -4   1   2 953.873 62.0340   1
  -3   1   2 80.5578 5.81555   4
  -3   1   2 81.9261 5.57763   4
  -3   1   2 83.0777 5.55343   3
  -3   1   2 77.2304 5.38652   5
  -3   1   2 83.4418 5.51236   5
  -2  -1   2 7588.45 425.866   4
  -2  -1   2 6909.93 426.252   3
  -2  -1   2 7435.35 428.156   5
  -2   1   2 6858.94 428.071   5
  -2   1   2 6736.25 426.350   3
  -2   1   2 6686.86 426.513   4
  -2   1   2 6977.92 426.619   4
  -1  -1   2 1097.81 66.8881   5
  -1   1   2 1107.73 66.1049   4
  -1   1   2 1061.13 66.6857   5
   0  -1  -2 2022.52 126.692   5
   0   1  -2 2146.01 128.398   5
   0   1  -2 2238.52 128.454   5
   0   1   2 1987.24 126.922   5
   0   1  -2 2054.70 126.749   4
   0   1  -2 2052.62 126.578   4
   0   1  -2 2096.80 126.306   3
  -1  -1  -2 61.3401 5.30448   5
  -1  -1  -2 68.6261 5.18331   5
  -1  -1  -2 66.1686 4.75070   3
  -1  -1  -2 69.9766 4.76351   4
  -1  -1  -2 69.4654 4.89272   4
  -1   1  -2 76.1214 4.73997   4
  -1   1  -2 79.7561 4.63963   3
  -1   1  -2 76.5124 4.58977   3
  -2  -1  -2 117.192 8.49682   2
  -2  -1  -2 100.427 7.46538   3
  -2  -1  -2 126.522 7.62122   4
  -2  -1  -2 114.146 7.59646   3
  -2   1  -2 122.785 7.42197   3
  -2   1  -2 112.887 8.29275   2
  -2   1  -2 123.307 7.39481   4
  -2   1  -2 108.821 7.36713   3
  -3  -1  -2 473.795 30.0927   2
  -3  -1  -2 465.717 28.8904   3
  -3  -1  -2 479.652 28.8969   4
  -3  -1  -2 499.201 29.0778   4
  -3   1  -2 447.009 28.6255   4
  -3   1  -2 465.344 28.7286   3
  -3   1  -2 466.575 29.9642   2
  -3   1  -2 434.786 28.6267   4
  -3   1  -2 481.677 28.8115   4
  -3   1  -2 454.550 28.7229   3
  -4  -1  -2 121.970 8.58418   3
  -4  -1  -2 129.418 8.76472   4
  -4  -1  -2 118.180 9.09587   1
  -4  -1  -2 131.772 10.3517   2
  -4   1  -2 128.852 8.45703   4
  -4   1  -2 120.106 8.21889   4
  -4   1  -2 132.154 8.46130   3
  -5   1  -2 7.46069 1.56472   4
  -5   1  -2 6.52349 1.54432   3
  -5   1  -2 11.2852 1.59409   4
  -6  -1  -2 29.9270 2.96950   8
  -6   1  -2 22.9009 2.65682   8
  -7  -1  -2 158.303 10.6497   8
  -7   1  -2 159.713 10.4661   8
  -8  -1  -2 9.59905 1.70173   8
   8   1   2 13.0296 3.72283  13
  -8   1  -2 11.6986 1.64317   8
  -9  -1  -2 33.9103 2.66559   8
   9   1   2 26.8088 5.06736  13
  10  -2  -2 -0.7345 2.76879  13
  10   2  -2 7.09272 3.38583  13
  -9   2   2 7.34376 1.45552   8
  -9   2   2 7.40047 1.59105   7
   9   2  -2 3.29803 3.46258  13
  -8  -2   2 105.631 7.95007  10
  -8   2   2 109.552 7.83458   7
   8   2  -2 98.3099 9.70914  13
  -7  -2   2 3.01634 1.84379  10
  -7   2   2 4.39342 1.18872  11
  -6  -2   2 92.6614 8.30639   1
  -6   2   2 100.044 7.02814   4
  -5  -2   2 15.6991 3.34421   1
  -5   2   2 10.6138 1.83179   3
  -5   2   2 10.6280 1.76057   4
  -4  -2   2 145.900 11.9977   1
  -4  -2   2 148.803 10.7730   4
  -4  -2   2 149.884 11.6067   5
  -4   2   2 157.715 11.0042   1
  -4   2   2 177.224 10.5830   3
  -4   2   2 179.161 10.7810   4
  -4   2   2 177.119 10.5802   4
  -3  -2   2 1757.25 112.551   4
  -3  -2   2 1876.67 113.719   5
  -3  -2   2 1751.84 112.464   3
  -3  -2   2 1891.42 113.488   2
  -3   2   2 1886.40 112.364   4
  -3   2   2 1909.45 112.506   4
  -3   2   2 1886.58 112.350   3
  -2  -2   2 596.739 38.6826   2
  -2  -2   2 628.963 38.2529   4
  -2  -2   2 620.622 39.2856   5
  -2   2   2 632.185 38.2341   4
  -2   2   2 617.714 38.0750   4
  -2   2   2 633.077 38.0556   3
  -2   2   2 630.644 38.2849   5
  -1  -2   2 4176.62 257.515   5
  -1   2   2 4235.50 257.619   3
   1   2  -2 4196.63 257.446   4
  -1   2   2 4103.24 259.384   5
  -1   2   2 4342.16 257.340   4
  -1   2   2 4405.96 257.618   4
   0  -2  -2 16.9881 2.19391   5
   0   2  -2 12.3653 1.47535   4
   0   2  -2 10.6726 1.58321   4
   0   2  -2 12.1214 1.62623   5
   0   2  -2 12.4877 1.55358   5
   0   2  -2 11.8847 1.42707   3
  -1  -2  -2 5785.19 359.940   5
  -1  -2  -2 5931.85 357.674   4
  -1  -2  -2 5992.45 358.818   5
  -1  -2  -2 6054.80 357.203   3
  -1  -2  -2 5822.76 358.876   2
  -1   2  -2 5673.61 356.849   4
   1   2   2 5698.52 359.962   5
  -1   2  -2 6134.85 356.876   3
  -1   2  -2 5856.27 356.509   3
  -1   2  -2 5900.55 356.675   4
  -2  -2  -2 64.8359 4.89230   3
  -2  -2  -2 58.3362 4.98911   4
  -2  -2  -2 57.1041 5.31198   5
  -2  -2  -2 64.2921 5.33817   5
  -2  -2  -2 58.6977 4.70913   4
  -2  -2  -2 56.5824 4.65523   3
  -2  -2  -2 56.9868 5.47034   2
  -2   2  -2 76.2919 5.51101   2
  -2   2  -2 79.4924 4.42136   3
  -2   2  -2 77.2438 4.51098   4
  -2   2  -2 79.4815 4.39810   3
  -3  -2  -2 443.362 29.7026   2
  -3  -2  -2 428.738 28.4304   5
  -3  -2  -2 454.142 28.6927   4
  -3  -2  -2 449.257 28.4435   5
  -3  -2  -2 448.537 28.5768   3
  -3   2  -2 481.434 28.2662   3
  -3   2  -2 469.603 28.2546   3
  -3   2  -2 483.291 28.1610   4
  -3   2  -2 477.845 28.2627   4
  -4  -2  -2 129.840 9.92673   1
  -4  -2  -2 132.289 9.25412   4
  -4  -2  -2 137.332 10.8253   2
  -4   2  -2 127.977 8.45376   4
  -4   2  -2 131.921 8.57703   4
  -4   2  -2 133.920 8.72520   3
  -5  -2  -2 632.538 41.3478   1
  -5  -2  -2 606.158 41.0404   4
  -5  -2  -2 637.704 43.1050   2
  -5   2  -2 722.659 40.8578   3
  -5   2  -2 657.050 40.1918   4
  -5   2  -2 685.962 40.1915   4
  -6  -2  -2 63.9103 5.30848   8
  -6   2  -2 78.8430 5.21717   8
  -6   2  -2 75.6217 5.94815   3
  -7  -2  -2 3.85149 1.83983   8
   7   2   2 5.11451 3.94439  13
  -8  -2  -2 6.96324 1.59304   8
  -8   2  -2 4.87152 1.27374   8
  -9  -2  -2 1.02657 1.20311   8
   9   2   2 2.24008 2.92865  13
  10   3  -2 23.8576 4.19125  13
  -9   3   2 7.75878 1.60999   7
  -9   3   2 9.39165 1.45175   8
   9   3  -2 2.73604 3.60156  13
  -8  -3   2 220.617 14.3564  10
   8   3  -2 216.341 15.7288  13
  -8   3   2 200.209 14.0894   7
  -7  -3   2 6.11324 2.16838  10
  -7   3   2 8.41174 1.22251  11
   7   3  -2 2.67487 3.77793  13
   7   3  -2 4.69814 3.68129  13
  -6  -3   2 345.724 21.9603   1
  -6   3   2 284.469 19.7056   4
  -5  -3   2 101.185 7.50788   5
  -5  -3   2 104.494 9.18393   1
  -5   3   2 105.887 7.56524   4
  -5   3   2 105.293 7.14885   4
  -5   3   2 103.085 7.18207   3
  -4  -3   2 60.6778 6.61534   1
  -4  -3   2 62.4733 6.58330   5
  -4  -3   2 63.9896 6.80666   2
  -4   3   2 75.7127 5.23038   4
  -4   3   2 77.0836 5.09717   4
  -4   3   2 78.8017 5.04711   3
  -3  -3   2 9.89626 2.64282   5
  -3  -3   2 7.74092 1.55548   4
  -3  -3   2 7.52662 2.15547   2
  -3   3   2 8.06089 1.25838   4
  -3   3   2 7.61966 1.40390   4
  -2  -3   2 1852.51 116.770   2
  -2  -3   2 1830.11 116.354   4
  -2  -3   2 1871.24 117.524   5
  -2   3   2 1925.90 116.195   3
  -2   3   2 2010.99 116.290   4
  -2   3   2 1922.00 116.142   4
  -2   3   2 2000.63 116.141   3
   1  -3  -2 547.601 35.6585   2
  -1  -3   2 551.347 36.0475   5
  -1   3   2 603.488 35.1649   4
  -1   3   2 576.181 35.2886   4
   1   3  -2 578.887 35.2374   4
  -1   3   2 573.581 35.1268   3
  -1   3   2 597.083 35.5694   5
   0  -3  -2 1197.78 67.8254   5
   0   3  -2 1100.89 67.1201   4
   0   3  -2 1064.71 67.1048   3
   0   3  -2 1074.63 67.2375   5
   0   3   2 1219.72 67.9725   5
   0   3  -2 963.524 67.0360   3
   0   3   2 1240.65 67.2913   4
   0   3  -2 1073.01 67.0801   4
   0   3  -2 1018.47 67.1466   5
  -1  -3  -2 105.223 6.52599   4
  -1  -3  -2 106.717 7.09432   5
  -1  -3  -2 107.252 7.15556   2
  -1   3  -2 86.8632 5.86464   3
  -1   3  -2 88.0395 5.93659   4
  -1   3  -2 83.0492 5.89572   4
  -1   3  -2 83.7692 5.89090   3
   1   3   2 106.033 7.34247   5
  -2  -3  -2 1464.90 82.1739   5
  -2  -3  -2 1356.36 81.4775   4
  -2  -3  -2 1407.30 82.2139   2
  -2  -3  -2 1351.66 82.2757   5
  -2   3  -2 1295.70 80.8614   3
  -2   3  -2 1271.23 80.8025   4
  -2   3  -2 1280.93 80.8644   3
  -2   3  -2 1256.59 80.8322   4
  -3  -3  -2 16.7537 2.55340   4
  -3  -3  -2 15.1195 2.06333   3
  -3  -3  -2 20.8768 3.15729   5
  -3  -3  -2 16.2283 3.03347   5
  -3  -3  -2 15.2122 3.00552   1
  -3  -3  -2 15.3663 3.00318   2
  -3   3  -2 13.9896 1.51377   3
  -3   3  -2 13.9389 1.55873   3
  -3   3  -2 18.1459 1.43997   4
  -4  -3  -2 120.281 10.4240   2
  -4  -3  -2 121.244 9.95441   1
  -4  -3  -2 114.771 9.07229   4
  -4   3  -2 140.482 8.10840   4
  -4   3  -2 143.314 8.57465   3
  -4   3  -2 131.805 8.09998   4
  -5  -3  -2 209.897 14.5044   4
  -5  -3  -2 219.385 15.1421   1
  -5  -3  -2 216.066 16.3701   2
  -5   3  -2 204.373 13.7628   3
  -6  -3  -2 84.7958 5.63558   8
  -6   3  -2 66.0607 4.93217   8
  -6   3  -2 64.3565 4.70549   9
  -7  -3  -2 84.1531 6.80541  10
  -7  -3  -2 84.1391 6.35116   8
  -7   3  -2 88.4582 5.94775   8
   7   3   2 82.9324 8.26834  13
  -8  -3  -2 21.3796 2.79350   8
   8   3   2 20.8164 4.35776  13
  -9   3  -2 19.8284 1.72318   6
   9   3   2 29.4877 5.16973  13
  -9   3  -2 22.5206 2.01994   9
  10   4  -2 20.7883 3.55039  13
  -9   4   2 17.9888 2.37783   7
  -8  -4   2 77.8885 6.90995  10
   8   4  -2 76.7274 9.19954  13
  -8   4   2 102.321 6.87025   7
  -7  -4   2 -0.9221 2.09811  10
  -7  -4   2 2.94915 2.50329   1
   7   4  -2 3.47467 3.35921  13
  -7   4   2 1.82981 0.80131  11
  -6  -4   2 99.4339 10.0024   1
  -6   4   2 131.331 8.35435   3
  -5  -4   2 56.7923 6.49502   1
  -5  -4   2 52.9605 5.30255   5
  -5   4   2 45.0452 3.71939   4
  -5   4   2 49.1838 3.73969   4
  -5   4   2 43.9784 3.78367   3
  -4   4   2 22.0891 2.16571   4
  -4   4   2 21.5907 2.17826   3
  -4   4   2 22.2102 2.22582   4
  -3  -4   2 873.121 52.8134   5
  -3  -4   2 858.316 52.0103   2
  -3   4   2 826.871 50.7478   3
  -3   4   2 798.573 50.8377   4
  -3   4   2 806.583 50.7112   4
  -2  -4   2 1704.07 108.402   5
  -2  -4   2 1683.30 107.578   2
  -2  -4   2 1833.95 107.381   4
  -2   4   2 1802.97 106.992   3
  -2   4   2 1705.74 106.888   3
  -2   4   2 1833.11 106.917   4
  -2   4   2 1781.56 107.046   4
  -1  -4   2 387.931 25.1217   5
   1  -4  -2 377.676 24.8078   2
  -1   4   2 405.621 24.4484   5
   1   4  -2 408.193 24.2460   4
  -1   4   2 382.752 24.1041   3
  -1   4   2 399.879 24.1310   4
   1   4  -2 387.420 24.8493   5
  -1   4   2 393.071 24.2750   4
   0  -4  -2 3017.34 196.977   2
   0  -4  -2 2939.10 197.043   5
   0   4   2 3177.25 197.124   5
   0   4   2 3180.59 196.542   4
   0   4  -2 3546.29 197.197   4
   0   4  -2 3447.15 197.071   3
   0   4  -2 3414.62 196.369   4
  -1   4  -2 38.1278 2.53877   3
  -1   4  -2 40.4538 2.57663   4
  -1   4  -2 38.3495 2.59221   3
  -1   4  -2 40.2181 2.58704   4
  -2  -4  -2 352.426 22.7103   3
  -2  -4  -2 360.277 22.5200   5
  -2  -4  -2 365.458 22.4432   2
  -2  -4  -2 348.641 21.6647   4
  -2   4  -2 325.783 20.8644   3
  -2   4  -2 312.178 20.8645   3
  -3  -4  -2 307.743 21.0224   2
  -3  -4  -2 297.324 20.8953   1
  -3  -4  -2 313.339 20.6817   5
  -3  -4  -2 294.743 19.9379   4
  -3   4  -2 321.808 19.1670   3
  -3   4  -2 330.493 19.1590   3
  -4  -4  -2 34.1697 3.29729   5
  -4  -4  -2 34.7320 4.50690   1
  -4  -4  -2 34.8513 4.92427   2
  -4  -4  -2 35.2088 3.75445   5
  -4   4  -2 34.4294 2.73492   3
  -5  -4  -2 790.606 51.5629   1
  -5  -4  -2 849.722 52.9263   2
  -5   4  -2 801.908 49.9704   3
  -6   4  -2 10.1160 1.02923   6
  -6   4  -2 9.56883 1.17568   9
  -6   4  -2 9.98276 1.58238   8
  -7  -4  -2 501.218 28.8461   8
  -7  -4  -2 479.222 29.0644  10
  -7   4  -2 417.762 28.0364   9
   7   4   2 461.738 29.9728  13
  -7   4  -2 431.043 27.8982   6
  -8  -4  -2 25.4225 2.96346   8
  -8   4  -2 19.9778 1.89077   9
  -8   4  -2 19.8079 1.76358   6
   8   4   2 24.4540 4.50726  13
  -9  -4  -2 1.93567 1.08075   8
   9   4   2 0.82866 2.84827  13
  -9   4  -2 0.54481 0.45549   6
  -9   4  -2 1.11370 0.75394   9
  10   5  -2 5.18380 2.79930  13
  -9  -5   2 16.5884 3.50473  10
  -9  -5   2 16.9918 2.82420   8
   9   5  -2 13.7912 4.14234  13
  -8  -5   2 116.586 8.95310  10
  -8   5   2 112.522 8.53794   7
   8   5  -2 127.296 11.1201  13
  -7  -5   2 18.4699 3.27998  10
  -7  -5   2 23.7847 5.03966   1
   7   5  -2 25.6578 5.02386  13
  -7   5   2 13.4173 2.44425   7
  -6  -5   2 373.863 27.1063   1
  -6   5   2 415.256 25.0092   3
  -5  -5   2 162.924 13.5796   5
  -5  -5   2 169.970 14.2163   2
  -5  -5   2 161.382 14.2562   1
  -5   5   2 207.777 11.7030   4
  -5   5   2 196.817 11.7726   4
  -5   5   2 198.832 12.0474   3
  -4  -5   2 238.333 17.4784   2
  -4  -5   2 241.227 18.0365   1
  -4  -5   2 242.324 18.1809   5
  -4   5   2 258.374 15.8226   4
  -4   5   2 263.777 15.6803   4
  -4   5   2 259.484 15.8371   3
  -3   5   2 64.0591 4.54252   4
  -3   5   2 57.7945 4.38731   3
  -3   5   2 68.4552 4.36084   4
  -3   5   2 61.0160 4.31961   3
  -2  -5   2 383.145 23.7332   5
  -2  -5   2 381.399 22.6627   2
  -2   5   2 337.901 21.7856   3
  -2   5   2 333.866 21.7674   4
  -2   5   2 334.438 21.9079   4
  -2   5   2 357.205 21.8926   3
   1  -5  -2 625.989 39.3811   2
  -1  -5   2 647.539 40.2531   5
  -1   5   2 639.735 38.6189   3
   1   5  -2 624.124 38.7538   4
   1   5  -2 639.152 38.7257   4
  -1   5   2 613.609 38.6985   3
  -1   5   2 673.807 38.8081   4
   1   5  -2 592.032 39.2437   5
  -1   5   2 636.203 38.6353   4
   0  -5  -2 37.6579 4.27369   5
   0  -5  -2 37.8097 4.51680   2
   0   5   2 41.6247 4.11887   5
   0   5  -2 52.9019 3.29632   4
   0   5  -2 51.7693 3.29493   4
   0   5  -2 55.0322 3.28257   4
   0   5   2 39.5747 3.33889   3
   0   5   2 38.7234 3.45671   4
   0   5  -2 53.9655 3.23140   3
  -1  -5  -2 482.670 28.4315   5
  -1  -5  -2 479.001 28.3086   2
   1   5   2 461.344 28.4991   5
  -1   5  -2 424.567 26.9960   3
  -1   5  -2 425.891 26.9683   4
  -1   5  -2 418.569 27.0251   3
  -1   5  -2 423.566 26.9651   4
  -2  -5  -2 186.453 12.8848   2
  -2  -5  -2 196.842 13.2670   5
  -2   5  -2 181.064 11.2207   3
  -2   5  -2 174.697 11.2248   3
  -3  -5  -2 29.9462 4.30830   5
  -3  -5  -2 31.1505 4.58668   2
  -3  -5  -2 29.1300 4.29951   1
  -3   5  -2 29.5367 2.09174   3
  -3   5  -2 27.5632 2.09153   3
  -4  -5  -2 325.946 22.7043   2
  -4  -5  -2 304.871 22.3114   1
  -4  -5  -2 317.561 21.6847   5
  -4   5  -2 358.708 20.3098   3
  -5  -5  -2 143.470 10.9128   1
  -5  -5  -2 151.063 11.8109   2
  -5   5  -2 113.111 7.81347   6
  -5   5  -2 115.488 8.42480   3
  -6  -5  -2 10.2104 3.00084   1
  -6  -5  -2 9.28236 4.09654   2
  -6  -5  -2 10.8543 2.09724   8
  -6  -5  -2 9.27881 2.62229  10
  -6   5  -2 7.73079 0.89191   6
  -6   5  -2 8.29040 1.05152   9
  -7  -5  -2 545.050 36.2393   8
  -7  -5  -2 547.651 36.6258  10
  -7   5  -2 637.317 35.4417   6
   7   5   2 575.419 37.7257  13
  -7   5  -2 604.465 35.5758   9
  -8  -5  -2 4.66127 1.82991   8
  -8   5  -2 7.19144 1.08502   9
  -8   5  -2 6.04477 0.81549   6
  -8   5  -2 6.95866 0.97906   9
   9   5   2 23.2768 3.75281  13
  -9   5  -2 18.6719 1.61417   9
  -9   5  -2 16.2742 1.36062   6
  10   6  -2 -0.1381 2.49390  13
  -9  -6   2 1.73878 1.75771   8
  -9  -6   2 1.45450 1.74263  10
   9   6  -2 3.62249 3.63327  13
  -9   6   2 1.26768 0.86821   9
  -9   6   2 2.65363 1.68451   7
  -8  -6   2 272.715 18.5616  10
  -8   6   2 286.146 18.1654   7
   8   6  -2 275.280 19.5495  13
  -7  -6   2 17.5429 4.15975   1
  -7  -6   2 20.7610 3.50958  10
  -7   6   2 18.1934 1.95625   9
   7   6  -2 17.9192 4.23044  13
  -7   6   2 19.9473 2.99684   7
  -6   6   2 9.40783 1.19209   9
  -6   6   2 7.05280 1.46931   3
  -6   6   2 9.55268 1.92427   7
  -5  -6   2 34.6389 5.38630   5
  -5  -6   2 36.7918 5.42088   2
  -5  -6   2 38.0080 5.70005   1
  -4  -6   2 48.7122 6.46834   5
  -4  -6   2 50.1337 6.49292   1
  -4  -6   2 52.6776 6.18741   2
  -4   6   2 65.2045 4.36733   3
  -4   6   2 67.3645 4.11252   4
  -4   6   2 65.1902 4.25281   4
  -3  -6   2 77.5230 6.67866   2
  -3  -6   2 78.0903 8.12960   5
  -3   6   2 75.1345 5.20281   4
  -3   6   2 79.8546 5.44247   3
  -3   6   2 82.9689 5.44434   4
  -3   6   2 80.9262 5.33078   3
  -2  -6   2 475.931 28.9265   2
  -2  -6   2 464.383 29.9058   5
   2  -6  -2 444.961 29.1708   2
  -2   6   2 418.296 28.0901   4
  -2   6   2 458.055 27.9888   4
  -2   6   2 469.412 28.0415   3
  -2   6   2 465.113 28.1405   3
   1  -6  -2 1.76727 1.96188   2
   1   6  -2 4.34696 1.52421   5
   1   6  -2 5.03455 1.10784   4
  -1   6   2 1.55703 0.96952   4
  -1   6   2 1.22711 0.69480   3
  -1   6   2 2.23176 0.86458   3
   1   6  -2 3.74262 1.06718   4
  -1   6   2 2.32020 1.01411   4
   0  -6  -2 14.6661 2.95277   2
   0  -6  -2 13.9022 2.55448   5
   0   6   2 17.0302 2.30912   4
   0   6   2 14.7853 1.71144   3
   0   6   2 15.5668 1.91799   4
   1   6   2 12.5283 2.85541   5
  -2  -6  -2 54.9570 5.29952   2
  -2   6  -2 52.9333 3.31823   3
  -2   6  -2 52.6848 3.30195   3
  -3  -6  -2 19.3830 3.88049   2
  -3  -6  -2 21.1323 3.81333   5
  -3  -6  -2 22.0570 4.56593   1
  -3   6  -2 25.1169 1.73381   3
  -3   6  -2 26.3494 1.73084   3
  -4  -6  -2 79.8759 7.88146   2
  -4  -6  -2 75.0093 7.23724   5
  -4  -6  -2 72.6508 7.50503   1
  -4   6  -2 86.7978 5.27160   3
  -5  -6  -2 38.9888 6.14046   2
  -5  -6  -2 30.7905 5.61817   1
  -5   6  -2 39.6932 2.50148   6
  -5   6  -2 39.8271 3.14351   3
  -6  -6  -2 205.787 13.8729  10
  -6  -6  -2 197.291 13.1648   8
  -6  -6  -2 201.395 15.1177   1
  -6  -6  -2 197.915 16.9723   2
  -6   6  -2 194.719 12.2531   9
  -6   6  -2 202.058 12.1574   6
  -6   6  -2 186.898 13.1406   7
  -7  -6  -2 93.5305 7.33330   8
  -7  -6  -2 89.4275 7.54445  10
   7   6   2 91.7001 9.25480  13
  -7   6  -2 101.227 5.98041   6
  -7   6  -2 94.6223 6.13361   9
  -8  -6  -2 12.7243 2.67111  10
  -8  -6  -2 11.7667 2.13152   8
  -8   6  -2 6.70496 1.01248   9
  -8   6  -2 6.83004 0.94764   9
  -8   6  -2 7.41471 0.80162   6
   8   6   2 13.6826 4.00014  13
  -9  -6  -2 6.28741 1.64417   8
   9   6   2 7.76092 3.00149  13
  10   7  -2 16.1377 3.01190  13
  -9  -7   2 10.9781 2.39453  10
  -9  -7   2 12.5820 1.97703   8
   9   7  -2 20.0267 4.20421  13
  -8  -7   2 106.824 8.57394  10
  -8   7   2 94.6191 7.31355   7
   8   7  -2 101.057 9.86700  13
  -8   7   2 96.1285 6.46272   9
  -8   7   2 100.051 6.27748   6
  -7   7   2 49.9927 3.51409   9
  -7   7   2 51.8358 4.60395   7
  -7   7   2 50.1213 3.21894   6
   7   7  -2 32.1494 6.49090  13
  -6  -7   2 211.853 16.1677   1
  -6   7   2 188.060 11.8867   9
  -6   7   2 193.643 11.7058   6
  -6   7   2 187.477 12.4938   3
  -6   7   2 175.833 12.5857   7
  -5  -7   2 26.0613 4.81081   2
  -5  -7   2 34.5897 5.37144   5
  -5  -7   2 27.5876 5.34573   1
  -5   7   2 25.8839 2.59542   3
  -4  -7   2 108.235 9.90440   5
  -4  -7   2 111.225 8.96091   2
  -4  -7   2 104.433 9.52432   1
  -4   7   2 103.872 6.93300   3
  -4   7   2 100.909 6.56097   4
  -4   7   2 98.6043 6.51453   4
  -3   7   2 99.4278 6.21425   3
  -3   7   2 90.9677 6.04815   4
  -3   7   2 91.3152 6.29942   3
  -3   7   2 90.8513 6.16959   4
  -2  -7   2 222.458 16.6646   2
   2  -7  -2 263.661 17.2796   2
  -2   7   2 252.470 15.8657   4
  -2   7   2 264.815 16.0529   3
  -2   7   2 262.426 16.0235   4
  -2   7   2 265.023 15.9379   3
  -1  -7   2 375.729 22.6849   2
   1  -7  -2 325.667 23.1989   2
   1   7  -2 390.309 22.3553   4
   1   7  -2 398.729 22.9064   5
  -1   7   2 336.971 22.1915   4
  -1   7   2 338.677 22.1788   3
  -1   7   2 324.734 22.2770   4
  -1   7   2 332.378 22.2489   3
   1   7  -2 402.971 22.4344   4
   0  -7  -2 92.0932 7.30163   2
   0   7   2 95.4675 6.37658   4
   0   7   2 94.1666 6.27011   3
   0   7  -2 94.1204 6.04874   4
   0   7  -2 87.4764 6.01753   4
   0   7  -2 89.0888 6.00615   3
  -1  -7  -2 347.755 23.9462   2
  -1  -7  -2 364.363 24.6326   5
  -1   7  -2 387.835 22.4849   4
  -1   7  -2 364.794 22.5783   3
  -1   7  -2 379.215 22.4906   4
  -2  -7  -2 290.840 18.6374   5
  -2  -7  -2 288.303 18.2344   2
  -2   7  -2 245.235 16.1450   3
  -2   7  -2 245.595 16.1246   3
  -3  -7  -2 217.510 15.9060   2
  -3  -7  -2 213.121 16.0212   1
  -3  -7  -2 219.201 16.1529   5
  -3   7  -2 222.797 13.4119   3
  -3   7  -2 223.862 13.4277   3
  -4  -7  -2 162.835 12.4203   5
  -4  -7  -2 159.463 12.6652   2
  -4  -7  -2 156.328 12.4945   1
  -4   7  -2 143.876 9.67372   3
  -5  -7  -2 16.6567 2.58558   8
  -5  -7  -2 18.8458 4.61626   2
  -5  -7  -2 17.7598 4.47634   1
  -5   7  -2 16.1886 1.17053   6
  -5   7  -2 17.9997 2.74677   7
  -5   7  -2 15.2995 1.75357   3
  -5   7  -2 14.1933 1.09923   6
  -6  -7  -2 111.496 8.89213  10
  -6  -7  -2 107.204 11.4024   2
  -6  -7  -2 109.451 10.0115   1
  -6  -7  -2 112.967 8.12609   8
  -6   7  -2 114.023 7.03240   9
  -6   7  -2 114.019 6.91083   6
  -6   7  -2 106.822 7.94504   7
  -7  -7  -2 101.356 8.62894  10
  -7  -7  -2 101.230 8.39991   8
  -7   7  -2 120.949 7.19516   9
   7   7   2 108.092 10.1871  13
  -7   7  -2 125.687 7.04156   6
  -8  -7  -2 1.91120 1.89768  10
  -8  -7  -2 1.98714 2.16297  10
  -8  -7  -2 2.43305 1.69562   8
  -8   7  -2 0.27012 0.39681   6
   8   7   2 5.24866 3.54337  13
  -8   7  -2 0.79015 0.73331   9
  -9  -7  -2 15.1173 2.09419   8
  -9   7  -2 12.3488 1.14871   9
   9   7   2 16.2675 3.31462  13
  -9   7  -2 12.2021 1.11841   9
  -9  -8   2 2.82781 1.72771   8
  -9  -8   2 2.30785 1.93178  10
  -9   8   2 3.02330 0.55297   6
  -9   8   2 3.49380 0.68985   9
  -9   8   2 3.13463 1.30176   7
   9   8  -2 0.45862 3.46836  13
  -8  -8   2 38.4403 4.61627  10
  -8   8   2 28.6906 3.74524   7
  -8   8   2 25.9094 2.06427   6
  -8   8   2 28.7526 2.40181   9
  -7  -8   2 7.80186 2.72992  10
  -7  -8   2 8.70312 4.40774   1
  -7   8   2 4.36440 0.65903   6
  -7   8   2 2.94574 0.91110   9
  -7   8   2 4.01144 1.93914   7
   7   8  -2 11.6873 4.71944  13
  -6  -8   2 131.909 11.4437  10
  -6  -8   2 154.055 13.5636   1
  -6   8   2 152.759 9.54054   9
  -6   8   2 157.808 10.3774   7
  -6   8   2 157.667 9.35898   6
  -5  -8   2 58.9111 7.58398   1
  -5  -8   2 68.9274 8.14450   5
  -5  -8   2 62.2441 7.48759   2
  -5   8   2 62.3119 4.64802   3
  -4  -8   2 29.9408 4.45438   2
  -4  -8   2 30.0721 5.35589   5
  -4  -8   2 29.3766 5.26840   1
  -4   8   2 29.3556 2.53619   3
  -3  -8   2 211.676 14.8258   2
  -3  -8   2 204.282 15.7902   1
   3  -8  -2 210.998 15.2481   2
  -3   8   2 216.044 13.0893   4
  -3   8   2 210.271 13.1814   4
  -3   8   2 205.084 13.4286   3
  -3   8   2 215.685 13.3099   3
   2  -8  -2 1520.27 94.6238   2
  -2  -8   2 1555.08 94.3098   2
  -2   8   2 1523.98 93.1916   4
  -2   8   2 1516.76 93.3797   3
  -2   8   2 1517.59 93.2927   4
  -2   8   2 1576.44 93.2787   3
   1  -8  -2 37.6446 4.33779   2
  -1  -8   2 34.4323 3.53094   2
  -1   8   2 34.1370 2.88019   4
  -1   8   2 32.3579 2.84751   3
  -1   8   2 31.6378 3.09591   4
   1   8  -2 37.3385 3.04227   4
   1   8  -2 39.1333 3.47246   5
   0  -8  -2 805.380 53.6523   2
   0   8  -2 920.055 52.5375   4
   0   8  -2 889.628 52.5042   4
   0   8   2 848.475 52.8068   4
   0   8  -2 903.583 52.5495   3
   0   8   2 798.088 52.7028   3
  -1   8  -2 21.7414 1.80350   3
  -2   8  -2 453.005 27.5325   3
  -3  -8  -2 203.616 15.3185   5
  -3  -8  -2 203.762 15.0648   2
  -3  -8  -2 201.742 15.3062   1
  -4  -8  -2 137.710 11.9257   5
  -4  -8  -2 136.249 12.1623   1
  -4  -8  -2 140.152 12.2415   2
  -4   8  -2 151.560 8.90055   3
  -5  -8  -2 150.225 12.9911   2
  -5  -8  -2 148.227 9.94625   8
  -5  -8  -2 147.905 12.7624   1
  -5   8  -2 141.933 9.11487   3
  -5   8  -2 138.922 8.74747   6
  -5   8  -2 146.273 8.76329   6
  -5   8  -2 139.375 8.82031   9
  -5   8  -2 139.400 9.72788   7
  -6  -8  -2 6.54743 2.40591   8
  -6  -8  -2 6.23404 3.25473   1
  -6  -8  -2 4.08057 2.51542  10
  -6   8  -2 2.54908 1.78456   7
   6   8   2 5.00744 3.90862  13
  -6   8  -2 0.33582 3.23188  12
  -6   8  -2 4.75004 0.68512   9
  -6   8  -2 6.45410 0.64468   6
  -6   8  -2 5.40465 0.63971   6
  -7  -8  -2 125.657 9.26693  10
  -7  -8  -2 122.991 8.67926   8
  -7   8  -2 117.825 8.45879   7
  -7   8  -2 116.321 7.30042   6
   7   8   2 119.835 10.5860  13
  -7   8  -2 111.659 7.28931   6
  -7   8  -2 116.621 7.43196   9
  -8  -8  -2 1.30355 1.66888  10
  -8  -8  -2 2.80740 2.01958  10
  -8  -8  -2 2.98323 1.82837   8
  -8   8  -2 4.49407 0.83767   9
  -8   8  -2 4.21291 0.49532   6
   8   8   2 3.55210 3.62390  13
  -8   8  -2 3.59110 0.49933   6
   9   8   2 17.3877 3.36583  13
  -9  -9   2 6.19855 1.95617   8
  -9  -9   2 7.53854 2.27616  10
  -9   9   2 9.07134 1.10415   9
  -9   9   2 8.27292 0.74374   6
   9   9  -2 3.39968 3.31033  13
  -9   9   2 6.11985 1.83540   7
  -8  -9   2 63.7988 6.46506  10
  -8   9   2 67.1452 4.35789   6
  -8   9   2 68.5275 4.55905   9
   8   9  -2 63.8631 7.93123  13
  -8   9   2 76.5428 5.85870   7
  -7  -9   2 39.3816 6.75602   1
  -7   9   2 29.3560 2.14255   6
   7   9  -2 42.7545 6.34433  13
  -7   9   2 28.2882 3.68587   7
  -7   9   2 26.7244 2.29086   9
  -6  -9   2 53.9153 7.71510   2
  -6  -9   2 52.7930 8.64168   1
  -6   9   2 65.2702 4.11022   6
  -6   9   2 64.4836 5.40381   7
  -6   9   2 71.8631 4.37332   9
  -5  -9   2 101.090 9.83819   2
  -5  -9   2 101.086 10.8119   5
  -5  -9   2 110.508 10.7405   1
  -5   9   2 107.089 6.60628   6
  -5   9   2 110.414 7.26651   3
  -4  -9   2 27.7534 4.74096   2
  -4  -9   2 27.2963 5.32134   1
   4  -9  -2 27.2569 4.76420   2
  -4   9   2 29.7633 2.50247   3
   3  -9  -2 39.0406 5.13700   2
  -3  -9   2 31.9738 4.39879   2
  -3  -9   2 29.8479 5.84926   1
  -3   9   2 40.2296 3.20673   3
  -3   9   2 40.2204 2.80028   4
  -3   9   2 40.7885 3.05914   3
  -3   9   2 39.1526 2.71423   4
  -2  -9   2 678.457 42.5304   2
   2  -9  -2 655.452 42.9356   2
  -2   9   2 679.288 41.3911   4
  -2   9   2 715.068 41.3268   4
  -2   9   2 647.406 41.3821   3
   1  -9  -2 363.056 24.9144   2
   1   9  -2 415.832 23.7489   4
  -1   9   2 351.561 23.6040   4
   1   9  -2 403.450 24.0011   5
  -1   9   2 367.072 23.5715   4
  -1   9   2 371.799 23.5908   3
   0  -9  -2 31.5352 4.53054   2
   0   9  -2 41.6414 3.04145   3
   0   9  -2 42.7017 3.07316   4
   0   9  -2 40.5037 3.00856   4
   0   9   2 28.4598 3.20134   4
  -1  -9  -2 36.5151 5.29006   2
  -1   9  -2 47.5518 3.21125   3
  -1   9  -2 45.0943 3.04133   4
  -1   9  -2 45.8320 3.04579   4
  -2  -9  -2 17.5535 3.63375   2
  -2  -9  -2 18.4681 3.74578   1
  -2   9  -2 13.9723 1.26132   3
  -3  -9  -2 90.1217 8.56823   2
  -3  -9  -2 93.4338 9.27533   1
  -3  -9  -2 96.2140 8.96444   5
  -4  -9  -2 5.69255 3.32891   5
  -4  -9  -2 4.79594 3.50152   1
  -4  -9  -2 4.55725 2.85907   2
  -5  -9  -2 20.5757 3.16431   8
  -5  -9  -2 20.2571 5.26719   1
  -5  -9  -2 21.4146 5.03419   2
  -5   9  -2 26.9332 1.64546   6
  -5   9  -2 25.0334 1.78745   3
  -5   9  -2 24.7099 3.34667   7
  -5   9  -2 25.4248 1.72440   9
  -5   9  -2 25.1469 1.62713   6
  -5   9  -2 25.9412 1.79749   9
  -6  -9  -2 56.9969 4.92196   8
  -6  -9  -2 54.7755 7.89851   1
  -6  -9  -2 63.2004 5.92590  10
  -6   9  -2 47.0656 3.18566   6
  -6   9  -2 48.5018 3.30142   9
  -6   9  -2 46.2074 4.52674   7
   6   9   2 53.5905 8.45527  13
  -6   9  -2 51.5883 3.20025   6
  -6   9  -2 44.1326 5.30190  12
  -7  -9  -2 20.9351 4.08662  10
  -7  -9  -2 18.4522 2.88321   8
  -7   9  -2 19.2580 1.59070   9
  -7   9  -2 20.2982 1.38255   6
   7   9   2 14.3335 4.43276  13
  -7   9  -2 20.7865 3.05014   7
  -7   9  -2 19.9676 1.41068   6
  -8  -9  -2 36.8982 3.99035  10
  -8  -9  -2 36.9213 3.98665   8
  -8   9  -2 38.1308 2.44339   9
  -8   9  -2 31.6383 2.42054   9
   8   9   2 30.5983 5.06061  13
   9   9   2 5.83518 2.68983  13
  -9 -10   2 5.73551 2.13490  10
  -9 -10   2 4.03740 1.76005   8
  -9  10   2 4.00785 0.43723   6
  -9  10   2 3.65142 0.66046   9
  -9  10   2 3.29517 0.43855   6
  -9  10   2 2.61731 1.59429   7
   9  10  -2 5.01044 3.01848  13
  -8 -10   2 4.60544 2.27196  10
  -8  10   2 10.0062 1.11235   9
   8  10  -2 1.26457 3.84764  13
  -8  10   2 12.9464 2.42498   7
  -8  10   2 9.42582 0.97031   6
  -7 -10   2 34.7445 5.15394  10
  -7 -10   2 37.0065 7.29852   1
   7  10  -2 30.6764 5.29645  13
  -7  10   2 52.2657 4.55638   7
  -7  10   2 45.5794 2.87776   6
  -7  10   2 48.4951 3.13438   9
   6 -10  -2 15.5022 4.53652   2
  -6 -10   2 27.1094 6.37990   1
  -6 -10   2 23.4930 5.18416   2
  -6  10   2 11.9920 1.16606   6
  -6  10   2 14.9301 2.40641   7
  -6  10   2 12.8282 1.49126   9
   6  10  -2 21.1285 5.44083  13
  -5 -10   2 120.562 11.3353   1
   5 -10  -2 106.971 10.2621   2
  -5 -10   2 118.190 10.2790   2
  -5  10   2 96.4768 7.55512   7
  -5  10   2 102.399 7.24926   3
  -5  10   2 106.194 6.61506   6
  -4 -10   2 24.4386 4.77153   2
  -4 -10   2 24.3961 5.42107   1
   4 -10  -2 35.7581 5.34709   2
  -4  10   2 33.5811 2.67052   3
   3 -10  -2 44.1170 5.90101   2
  -3 -10   2 35.3241 4.70504   2
  -3  10   2 42.8481 3.29943   3
  -3  10   2 43.6733 2.85929   4
  -3  10   2 40.9797 2.89675   4
   2 -10  -2 52.5220 6.25682   2
  -2  10   2 48.9096 3.82503   3
  -2  10   2 52.7137 3.79377   4
  -2  10   2 53.4957 3.95301   4
   1 -10  -2 869.449 53.6725   2
   1  10  -2 802.467 52.2772   4
  -1  10   2 895.530 52.2437   4
  -1  10   2 890.628 52.2839   3
   1  10  -2 802.014 52.2547   5
   0 -10  -2 145.073 11.6389   2
   0  10  -2 161.942 10.1204   4
   0  10  -2 161.277 10.0626   4
   0  10   2 152.817 10.4156   4
  -1 -10  -2 292.715 18.0011   2
  -1  10  -2 232.900 15.8052   3
  -1  10  -2 252.104 15.6231   4
  -1  10  -2 246.192 15.5957   4
  -2 -10  -2 20.1482 4.36624   1
  -2 -10  -2 18.5252 3.74833   2
  -2  10  -2 29.0915 1.96799   3
  -3 -10  -2 210.407 16.3599   1
  -3 -10  -2 213.770 16.0300   2
  -3  10  -2 211.900 12.9260   3
  -4 -10  -2 6.77834 3.18255   5
  -4 -10  -2 6.16670 3.77878   2
  -4 -10  -2 7.91493 4.04193   1
  -5 -10  -2 14.5319 4.38555   2
  -5 -10  -2 16.6523 3.32545  10
  -5 -10  -2 13.1055 4.34109   1
  -5  10  -2 13.8555 0.93372   6
  -5  10  -2 12.5204 1.01753   9
  -5  10  -2 12.8687 1.09763   9
  -5  10  -2 13.3561 0.91630   6
  -5  10  -2 14.3282 2.30157   7
  -6 -10  -2 49.7968 4.93875   8
  -6 -10  -2 56.1730 8.29126   1
  -6 -10  -2 50.7303 5.70753  10
  -6  10  -2 49.9243 3.19010   9
  -6  10  -2 48.8102 4.56557   7
  -6  10  -2 48.5005 3.07684   6
  -6  10  -2 50.1903 3.07981   6
  -6  10  -2 43.3705 5.27269  12
   6  10   2 48.2183 6.91290  13
  -6  10  -2 48.3867 3.24116   9
  -7 -10  -2 25.2962 3.76444   8
  -7 -10  -2 25.8739 5.40294   1
  -7 -10  -2 25.4803 4.57310  10
  -7  10  -2 25.0251 1.88942   9
  -7  10  -2 26.5580 1.64606   6
  -7  10  -2 25.4372 1.63968   6
  -7  10  -2 21.9387 1.86758   9
  -7  10  -2 31.5937 3.63003   7
  -8 -10  -2 2.78452 1.42427   8
  -8 -10  -2 3.63074 1.97407  10
  -8 -10  -2 4.68183 2.32713  10
   8  10   2 4.20021 3.41464  13
   9  10   2 7.11209 2.46856  13
  -9 -11   2 26.4760 3.31317  10
  -9 -11   2 26.4901 3.70728   8
  -9  11   2 20.7667 2.79070   7
  -9  11   2 19.8863 1.50791   9
   9  11  -2 24.2167 4.02021  13
  -9  11   2 19.2777 1.55863   9
  -8 -11   2 2.01135 2.62646  10
  -8  11   2 8.14535 0.80711   6
  -8  11   2 8.90557 2.22911   7
   8  11  -2 2.52362 4.09483  13
  -8  11   2 7.95290 1.02640   9
  -7 -11   2 7.03205 2.93071  10
  -7 -11   2 5.92268 4.19827   1
   7  11  -2 3.92727 4.40276  13
  -7  11   2 7.35149 0.78412   6
  -7  11   2 7.68216 0.99421   9
  -7  11   2 7.32623 2.26109   7
   6 -11  -2 24.0943 7.46196   2
  -6  11   2 21.6137 1.87741   9
  -6  11   2 21.3518 1.57070   6
  -6  11   2 24.9265 3.24186   7
   6  11  -2 10.0732 4.50586  13
  -5 -11   2 169.187 14.9583   1
   5 -11  -2 158.531 13.5654   2
  -5 -11   2 164.141 13.6423   2
  -5  11   2 155.968 9.97363   9
  -5  11   2 158.938 9.76430   6
  -5  11   2 152.668 10.7306   7
  -5  11   2 158.873 10.3951   3
  -4 -11   2 15.2186 3.77113   2
  -4 -11   2 13.5428 4.30673   1
  -3 -11   2 200.495 14.8774   2
   3 -11  -2 210.287 15.3765   2
  -3  11   2 205.302 13.1257   3
  -3  11   2 202.967 12.5391   4
   2 -11  -2 391.726 26.1592   2
  -2  11   2 388.371 23.9334   4
  -2  11   2 384.058 24.1158   3
  -2  11   2 382.082 23.9838   4
   1 -11  -2 39.9533 5.23236   2
   1  11  -2 47.8994 3.81019   4
  -1  11   2 37.5409 3.47868   4
  -1  11   2 39.2651 3.41562   3
   0  11  -2 97.7725 6.19549   4
   0  11   2 70.2326 6.31087   4
   0  11  -2 96.3581 6.12133   4
  -1 -11  -2 381.128 24.4151   2
  -1  11  -2 356.324 21.9749   4
  -1  11  -2 357.546 22.0095   4
  -1  11  -2 344.836 22.2594   3
  -2 -11  -2 10.0272 3.47146   2
  -2  11  -2 14.7795 1.37941   3
  -3  11  -2 27.5415 1.94891   3
  -3  11  -2 28.8904 1.93091   3
  -4 -11  -2 27.2433 5.59586   1
  -4 -11  -2 23.4499 4.98950   2
  -4  11  -2 27.3024 3.05396   7
  -5 -11  -2 8.09606 3.98424   2
  -5 -11  -2 9.93699 4.02007   1
  -5 -11  -2 8.71743 3.49555  10
  -5  11  -2 9.10368 2.02489   7
  -5  11  -2 7.37335 2.69282  12
  -5  11  -2 7.71536 0.75979   9
  -6 -11  -2 8.99222 3.16290  10
  -6 -11  -2 10.3796 4.53257   1
  -6  11  -2 19.0811 3.60584  12
   6  11   2 8.84017 4.50494  13
  -6  11  -2 15.2826 2.53448   7
  -6  11  -2 15.3960 1.19972   9
  -6  11  -2 16.6705 1.18254   9
  -7 -11  -2 11.1542 3.25878  10
  -7 -11  -2 11.0370 2.52979   8
  -7  11  -2 2.67685 2.58263  12
  -7  11  -2 7.86443 2.14498   7
   7  11   2 10.7466 3.79351  13
  -8 -11  -2 0.06412 2.15336  10
  -8 -11  -2 1.27840 1.74480   8
  -8 -11  -2 0.51159 1.81397  10
   8  11   2 1.92043 3.08128  13
  -9 -12   2 1.59943 1.90106  10
  -8 -12   2 1.30608 1.96889  10
  -8  12   2 0.89109 0.55027   9
  -8  12   2 0.47288 0.40384   6
  -8  12   2 0.60258 1.77239   7
   8  12  -2 0.57291 3.12899  13
  -8  12   2 0.34244 0.33452   6
  -7 -12   2 5.02044 4.17573   1
  -7 -12   2 5.26739 2.89238  10
  -7  12   2 3.27822 0.55834   6
   7  12  -2 4.07824 3.44693  13
  -7  12   2 3.66111 0.74153   9
  -7  12   2 1.99808 1.96660   7
  -6 -12   2 69.6591 9.25083   1
  -6 -12   2 62.1526 6.37382  10
  -6  12   2 53.8965 3.92573   9
  -6  12   2 55.8934 5.15968   7
  -6  12   2 55.8412 3.72356   6
   6  12  -2 66.7709 7.83917  13
   5 -12  -2 50.7835 7.15988   2
  -5 -12   2 48.8453 8.67020   1
  -5  12   2 50.4299 4.52336   7
  -5  12   2 48.3409 3.51847   9
  -5  12   2 53.0561 3.27235   6
   4 -12  -2 83.7933 8.45776   2
  -4 -12   2 68.8921 8.91182   1
  -4  12   2 80.5009 5.55640   3
  -4  12   2 77.5378 4.89743   6
   3 -12  -2 188.895 14.5092   2
  -3  12   2 184.524 12.1003   3
   2 -12  -2 252.408 18.2936   2
  -2  12   2 254.599 15.9255   4
  -2  12   2 243.056 16.0660   3
  -2  12   2 258.159 15.8610   4
   1 -12  -2 24.8214 4.62075   2
  -1  12   2 24.8012 2.71965   4
   1  12  -2 28.0388 2.83348   4
  -1  12   2 23.4946 2.72958   3
   0 -12  -2 436.986 28.8835   2
   0  12  -2 415.977 26.8317   4
   0  12   2 443.737 27.3801   4
  -1  12  -2 20.1726 1.69841   4
  -1  12  -2 20.3897 1.66288   4
  -2 -12  -2 88.5220 8.04435   2
  -2  12  -2 74.0879 5.24664   3
  -3 -12  -2 25.8895 5.12084   2
  -3 -12  -2 26.4984 5.48827   1
  -3  12  -2 30.0818 2.08648   3
  -3  12  -2 28.3724 2.04885   3
  -3  12  -2 30.0678 1.83797   6
  -4 -12  -2 111.339 10.7323   2
  -4 -12  -2 111.182 11.5559   1
  -4  12  -2 102.210 7.64763   7
  -5 -12  -2 7.17327 4.84163   1
  -5 -12  -2 5.96223 3.88384   2
  -5  12  -2 17.3632 3.73620  12
  -5  12  -2 6.86241 2.12050   7
  -6 -12  -2 28.9192 4.78967  10
  -6 -12  -2 25.7408 5.84645   1
   6  12   2 23.9059 4.98620  13
  -6  12  -2 21.7384 3.48150   7
  -6  12  -2 24.4269 3.73290  12
  -7 -12  -2 82.6309 6.69304   8
  -7 -12  -2 82.7186 7.46962  10
  -7  12  -2 77.7057 6.98490  12
   7  12   2 84.0742 9.19843  13
  -8 -12  -2 29.4992 3.76204  10
  -8 -12  -2 29.0776 3.39810   8
  -8 -12  -2 30.0864 3.61493  10
   8  12   2 24.7396 4.03637  13
  -9 -13   2 12.3860 2.34995  10
  -8 -13   2 10.7839 3.12169  10
  -8  13   2 5.54232 0.51709   6
  -8  13   2 4.51308 0.51681   6
  -8  13   2 6.69573 0.84392   9
  -8  13   2 5.53458 0.78404   9
  -8  13   2 3.64593 1.91174   7
  -7 -13   2 25.4517 4.40130  10
  -7 -13   2 26.3313 5.90655   1
  -7  13   2 28.0231 2.10549   9
  -7  13   2 28.2075 1.89612   6
  -7  13   2 29.0190 1.95440   6
  -7  13   2 28.8961 3.86019   7
  -6 -13   2 1.77760 2.67159  10
  -6 -13   2 2.96875 4.38917   1
  -6  13   2 3.07444 0.55661   6
  -6  13   2 2.39292 1.98416   7
  -6  13   2 3.52396 0.78026   9
   5 -13  -2 9.09157 3.68764   2
  -5 -13   2 14.0386 5.65515   1
  -5  13   2 8.28562 1.18040   9
  -5  13   2 10.7519 0.97259   6
  -5  13   2 12.0719 2.51898   7
   4 -13  -2 6.06126 3.23913   2
  -4  13   2 5.91408 1.78471   7
  -4  13   2 6.44880 0.72802   6
  -4  13   2 6.97745 1.29858   3
   3 -13  -2 1.29561 2.63108   2
  -3  13   2 1.76329 1.02815   3
   2 -13  -2 365.361 24.9846   2
  -2  13   2 359.149 22.8106   3
  -2  13   2 364.918 22.4753   4
  -2  13   2 357.296 22.5227   4
   1 -13  -2 304.754 22.3234   2
  -1  13   2 310.622 20.2666   4
   1  13  -2 343.369 20.5623   4
   0 -13  -2 83.8801 8.30627   2
   0  13  -2 83.8443 5.96941   4
  -1 -13  -2 162.324 13.1831   2
  -1  13  -2 163.621 10.2895   4
  -1  13  -2 168.576 10.2862   4
  -2 -13  -2 222.059 17.3765   2
  -2  13  -2 231.074 14.5799   3
  -2  13  -2 239.775 14.6530   3
  -3 -13  -2 120.162 10.6439   2
  -3 -13  -2 122.893 11.7515   1
  -3  13  -2 105.066 6.58558   6
  -3  13  -2 107.686 6.87934   3
  -3  13  -2 98.9920 6.81100   3
  -4 -13  -2 17.7669 5.19135   1
  -4 -13  -2 22.2597 5.16251   2
  -4  13  -2 22.0787 2.98152   7
  -4  13  -2 20.6325 1.43617   9
  -4  13  -2 22.0050 1.32884   6
  -4  13  -2 20.7505 1.33669   6
  -4  13  -2 21.5857 1.38251   9
  -5 -13  -2 11.1411 4.58546   1
  -5 -13  -2 9.10740 3.31185  10
   5  13   2 13.4778 4.32021  13
  -5  13  -2 15.5202 3.18891  12
  -6 -13  -2 304.275 23.4005   1
  -6 -13  -2 310.288 20.8799  10
   6  13   2 293.781 20.6928  13
  -6  13  -2 313.904 20.2113  12
  -7 -13  -2 6.79410 3.01223  10
   7  13   2 5.88649 3.26710  13
  -7  13  -2 0.10602 2.45496  12
  -8 -13  -2 5.49393 2.07524  10
  -8 -13  -2 5.12916 2.41693  10
   8  13   2 6.52515 2.66913  13
  -8 -14   2 1.45014 1.82609  10
  -8  14   2 3.01966 0.39652   9
  -8  14   2 1.78950 1.29795   7
  -7 -14   2 72.7809 6.29657  10
  -7  14   2 61.4833 3.99206   9
  -7  14   2 56.8655 3.81712   6
  -7  14   2 59.8098 3.81813   6
  -7  14   2 58.6848 5.37357   7
  -6 -14   2 97.2328 11.6748   1
  -6 -14   2 98.1231 8.58389  10
  -6  14   2 90.3049 6.01968   9
  -6  14   2 92.6951 7.22412   7
  -6  14   2 93.4209 5.83820   6
   5 -14  -2 9.35800 4.39916   2
  -5 -14   2 6.21538 4.30782   1
  -5  14   2 4.93238 0.99107   9
   5  14  -2 0.84116 3.96449  10
  -5  14   2 4.42724 0.64467   6
  -5  14   2 3.34850 1.92296   7
   4 -14  -2 19.8953 4.61168   2
  -4  14   2 20.9542 2.44116   3
  -4  14   2 24.0110 2.95980   7
  -4  14   2 23.2081 1.64695   6
  -4  14   2 21.5595 2.10172   9
   3 -14  -2 35.1788 6.41816   2
  -3  14   2 33.7442 2.36352   6
  -3  14   2 34.8077 3.21590   3
   2 -14  -2 21.6836 4.41840   2
  -2  14   2 21.1813 2.58913   3
  -2  14   2 22.1114 2.31685   4
  -2  14   2 22.4256 2.28816   4
   1 -14  -2 99.9169 9.51415   2
  -1  14   2 92.7999 6.78508   4
   0 -14  -2 0.14525 3.12706   2
   0  14  -2 3.80167 1.24584   3
   0  14  -2 4.11571 1.29776   4
  -1 -14  -2 9.68454 3.23852   2
  -1  14  -2 11.1991 1.71280   3
  -1  14  -2 9.80860 1.07060   4
  -1  14  -2 10.7591 1.04419   4
  -2 -14  -2 28.1651 5.73419   2
  -2  14  -2 32.6662 2.95506   3
  -2  14  -2 38.2450 2.31723   6
  -3  14  -2 61.3398 4.09361   9
  -3  14  -2 67.4896 3.94650   6
  -3  14  -2 60.3059 4.23369   3
  -3  14  -2 65.1605 4.31847   3
  -4 -14  -2 0.18655 4.19587   1
  -4 -14  -2 0.76689 3.04423   2
  -4  14  -2 5.69026 0.47430   6
  -4  14  -2 5.25824 0.44980   6
  -4  14  -2 14.9977 3.37119  12
  -4  14  -2 5.18598 0.70220   9
  -4  14  -2 5.95790 0.58820   9
  -5 -14  -2 55.3077 6.36234  10
  -5 -14  -2 54.9377 8.50865   1
  -5  14  -2 48.7406 5.78343  12
  -6 -14  -2 6.88850 5.19474   1
  -6 -14  -2 5.58068 3.29142  10
  -6  14  -2 2.75848 3.07723  12
  -7 -14  -2 30.8665 4.78672  10
  -8 -14  -2 5.59616 1.62362  10
  -8 -15   2 5.87095 2.13134  10
  -7 -15   2 46.6124 5.70157  10
  -7  15   2 42.1110 4.35175   7
  -7  15   2 38.6582 2.55059   6
  -7  15   2 38.5419 2.55766   6
  -7  15   2 42.3303 2.72585   9
  -6 -15   2 34.1314 5.12813  10
  -6 -15   2 39.2127 8.04962   1
  -6  15   2 23.2851 1.90385   9
  -6  15   2 23.1347 3.55107   7
  -6  15   2 20.0141 1.61892   6
  -6  15   2 22.0054 1.64824   6
  -5 -15   2 8.25523 5.03271   1
   5  15  -2 8.43983 3.06591  10
  -5  15   2 11.0655 1.08350   6
  -5  15   2 8.68276 2.15437   7
  -5  15   2 10.3840 1.25829   9
   4 -15  -2 8.60551 4.36866   2
  -4  15   2 14.6304 1.18589   6
   4  15  -2 10.4637 4.22600  10
  -4  15   2 15.9473 2.40416   7
   3 -15  -2 35.4729 6.60965   2
  -3  15   2 30.6212 3.33162   7
  -3  15   2 31.9712 3.17784   3
  -3  15   2 34.3544 2.31581   6
   2 -15  -2 24.9999 5.25358   2
  -2  15   2 24.4707 2.35615   4
  -2  15   2 26.4695 2.40538   4
  -2  15   2 23.9810 2.87709   3
   1 -15  -2 15.2346 4.48047   2
  -1  15   2 14.7317 2.28873   4
   0 -15  -2 24.6887 4.79886   2
   0  15  -2 24.4808 2.67009   4
  -1 -15  -2 9.34912 3.85920   2
  -1  15  -2 15.8865 2.08619   3
  -2 -15  -2 498.484 33.4763   2
  -2  15  -2 487.104 29.6121   6
  -2  15  -2 479.587 30.2724   3
  -3 -15  -2 15.8623 4.31884   2
  -3  15  -2 6.13974 0.64256   6
  -3  15  -2 4.71142 0.84511   3
  -3  15  -2 6.24095 0.84955   9
  -4  15  -2 27.7162 1.70531   6
  -4  15  -2 27.3932 1.92167   9
  -4  15  -2 24.6200 1.78626   9
  -4  15  -2 26.8198 1.68307   6
  -4  15  -2 25.2644 4.46020  12
  -5 -15  -2 50.0509 6.17188  10
  -5 -15  -2 46.0061 8.34359   1
  -5  15  -2 51.6181 6.36916  12
  -6 -15  -2 8.49035 3.35780  10
  -6  15  -2 18.1113 3.56725  12
  -7 -15  -2 9.46678 3.14671  10
  -8 -15  -2 7.12081 1.97877  10
  -8 -16   2 25.5588 3.97086  10
  -7 -16   2 3.89746 3.11311  10
  -7  16   2 2.94459 0.49885   9
  -7  16   2 1.08827 1.96368   7
  -7  16   2 2.74755 0.47286   9
  -6 -16   2 90.0003 11.5555   1
  -6 -16   2 92.9367 9.75200  10
  -6  16   2 98.4002 5.99460   6
  -6  16   2 101.737 7.49514   7
  -6  16   2 97.3716 5.99606   6
   6  16  -2 78.8889 12.7537  10
  -6  16   2 100.166 6.19609   9
  -5 -16   2 15.5585 5.62417   1
  -5  16   2 7.16238 0.79399   6
  -5  16   2 6.60713 1.09881   9
  -5  16   2 7.12964 2.12787   7
   5  16  -2 14.7764 4.20570  10
  -4 -16   2 4.87204 2.97223  13
   4  16  -2 3.63625 3.64132  10
  -4  16   2 10.7670 2.19420   7
  -4  16   2 9.32651 1.39114   9
  -4  16   2 9.54549 0.93873   6
   3 -16  -2 85.2995 9.57682   2
   3  16  -2 91.9374 8.19535  10
  -3  16   2 74.0923 6.13152   3
  -3  16   2 80.6307 5.59181   9
   2 -16  -2 88.3934 9.26543   2
  -2  16   2 87.1667 5.93649   4
   1 -16  -2 28.0655 5.78200   2
  -1  16   2 30.6963 3.20268   4
   0 -16  -2 36.0470 5.87062   2
   0  16  -2 35.9027 3.32334   4
  -1 -16  -2 136.885 12.2636   2
  -1  16  -2 135.610 9.41362   3
  -2 -16  -2 86.5089 9.82675   2
  -2  16  -2 108.503 6.92616   9
  -2  16  -2 108.761 7.31822   3
  -2  16  -2 110.150 6.56419   6
  -3 -16  -2 2.80544 3.12046   2
  -3  16  -2 2.05662 0.82214   9
   3  16   2 3.01393 3.55465  10
  -3  16  -2 4.35491 3.26677  12
  -3  16  -2 1.95491 0.48697   6
  -3  16  -2 2.49406 0.43831   6
  -4 -16  -2 9.64683 4.81750   1
  -4  16  -2 9.41970 0.76435   6
  -4  16  -2 10.5803 1.08084   9
  -4  16  -2 10.1019 0.89013   9
  -4  16  -2 9.73082 3.07773  12
   4  16   2 7.23063 3.98488  10
  -5 -16  -2 39.3266 7.81263   1
  -5 -16  -2 34.1332 5.67956  10
  -5  16  -2 48.1092 6.18433  12
  -6 -16  -2 22.1231 4.34536  10
  -6  16  -2 20.3210 3.82461  12
  -7 -16  -2 12.6296 3.36216  10
  -7 -16  -2 12.6236 3.07552  10
  -8 -17   2 7.48010 2.50207  10
  -7 -17   2 -1.4498 2.59583  10
   6  17  -2 10.7051 4.48627  10
  -6  17   2 13.9730 1.10429   6
  -6  17   2 15.7633 1.12514   6
  -6  17   2 15.4957 1.46435   9
  -5  17   2 33.9327 2.70687   9
  -5  17   2 34.3491 2.33169   6
   5  17  -2 35.1149 6.13092  10
  -4 -17   2 70.1782 6.69407  13
   4  17  -2 75.5982 7.83128  10
  -4  17   2 69.1883 4.54591   6
  -4  17   2 70.1970 4.89926   9
  -3 -17   2 42.1857 6.40875  13
  -3  17   2 31.1589 3.20137   9
   3  17  -2 46.3881 5.90093  10
   2 -17  -2 28.4842 6.01970   2
   2  17  -2 27.4476 5.39693  10
   1 -17  -2 3.44614 3.83944   2
   0 -17  -2 14.4488 4.05193   2
  -1 -17  -2 69.1496 8.35940   2
  -1  17  -2 60.4122 5.18970   3
  -2 -17  -2 17.3081 4.95321   2
  -2  17  -2 17.1389 1.40614   6
  -2  17  -2 15.1018 1.78567   9
   2  17   2 27.8564 5.38599  10
  -3 -17  -2 91.0774 7.07107  13
  -3  17  -2 83.2162 5.28282   6
  -3  17  -2 79.1534 5.52564   9
   3  17   2 102.592 9.01746  10
  -3  17  -2 76.8109 7.34097  12
  -3  17  -2 84.1277 5.34808   6
  -4 -17  -2 9.43976 5.00872   1
   4  17   2 11.4079 4.11991  10
  -4  17  -2 10.0650 0.78338   6
  -4  17  -2 9.73025 0.94284   9
  -4  17  -2 10.7023 0.75863   6
  -4  17  -2 9.51898 1.17234   9
  -4  17  -2 9.35916 3.12115  12
  -5 -17  -2 0.39245 3.90004  10
  -5 -17  -2 7.42169 4.51738   1
  -5  17  -2 2.41607 3.23064  12
   5  17   2 3.76135 4.47101  10
  -6 -17  -2 27.8870 4.90105  10
  -7 -17  -2 1.16855 2.54996  10
  -7 -17  -2 0.43567 2.14954  10
  -7 -18   2 11.3044 3.16782  10
  -6  18   2 7.99266 1.03597   9
  -6  18   2 9.22480 0.71914   6
   6  18  -2 5.36381 4.05206  10
  -6  18   2 7.92478 0.73536   6
   5  18  -2 1.30483 3.73297  10
  -5  18   2 0.35112 0.79409   9
  -5  18   2 1.07590 0.48821   6
  -4 -18   2 83.3232 7.11719  13
   4  18  -2 79.2007 8.39291  10
  -4  18   2 88.1843 5.86161   9
  -4  18   2 86.8132 5.40788   6
  -3 -18   2 15.3821 3.52481  13
   3  18  -2 20.0204 4.24569  10
  -3  18   2 17.4436 2.11258   9
  -2 -18   2 16.4963 4.29691  13
  -2  18   2 15.2225 1.92966  11
   2  18  -2 18.0772 3.63326  10
  -1  18   2 16.3017 3.46868  10
   0 -18  -2 68.2610 8.38441   2
   0  18  -2 53.2815 5.93212  11
   0  18   2 62.4446 6.23872  10
  -1 -18  -2 28.9339 5.97785   2
  -1  18  -2 41.9351 3.03103  11
  -1  18  -2 44.1955 3.15957  11
  -2 -18  -2 7.97165 3.79738   2
  -2 -18  -2 14.9308 3.41637  13
  -2  18  -2 7.81745 0.80421   6
  -2  18  -2 5.19775 1.34157   9
   2  18   2 3.70013 3.48615  10
  -2  18  -2 -3.5607 3.53622  12
  -3 -18  -2 2.01375 2.18924  13
  -3  18  -2 1.31484 0.55630   6
  -3  18  -2 0.78337 2.67903  12
  -3  18  -2 2.18058 0.96495   9
  -3  18  -2 1.79095 0.42181   6
   3  18   2 5.60675 3.52847  10
   4  18   2 20.0915 4.76604  10
  -4  18  -2 16.3125 3.50412  12
  -4  18  -2 16.0186 1.08674   6
  -4  18  -2 14.6675 1.26596   9
  -4  18  -2 16.5508 1.06768   6
  -4  18  -2 14.6466 1.46385   9
   5  18   2 21.6900 4.89566  10
  -6 -18  -2 27.5760 4.64456  10
  -7 -18  -2 36.9734 3.92336  10
  -7 -18  -2 38.7904 3.81226  10
  -7 -19   2 10.1263 2.86298  10
   7  19  -2 11.9930 3.64637  10
   6  19  -2 7.10157 4.35741  10
  -6  19   2 17.7345 1.37892   9
  -6  19   2 16.3391 1.26079   9
  -5  19   2 1.59580 0.83600   9
   5  19  -2 0.52612 3.78492  10
  -5  19   2 1.51041 0.51911   6
  -4 -19   2 11.2703 3.25840  13
  -4  19   2 10.8419 1.07644   6
   4  19  -2 11.3035 3.98973  10
  -4  19   2 11.5687 1.49545   9
  -3 -19   2 138.432 10.7174  13
   3  19  -2 141.978 11.4152  10
  -2 -19   2 61.2966 5.82472  13
  -2  19   2 44.8161 3.95519  11
  -1 -19   2 24.4376 4.02004  13
   1  19  -2 30.3601 4.96116  10
   0 -19  -2 27.4191 4.63706  13
   0  19   2 43.1931 5.08549  10
  -1 -19  -2 17.8371 3.57883  13
  -1  19  -2 11.8624 1.55241  11
   1  19   2 18.9193 3.69560  10
  -1  19  -2 10.9315 1.52941  11
  -2 -19  -2 24.8237 3.78514  13
   2  19   2 19.1917 4.07426  10
  -2  19  -2 20.7821 1.67103   6
  -2  19  -2 19.9153 2.16184   9
  -3 -19  -2 43.9025 5.60800  13
   3  19   2 45.5559 6.66576  10
  -3  19  -2 46.5600 3.04700   6
  -3  19  -2 50.1915 3.49554   9
  -4  19  -2 0.19317 0.46479   9
   4  19   2 11.0761 4.32384  10
   5  19   2 6.00945 2.96075  10
  -6 -19  -2 10.0825 2.44700  10
  -6 -19  -2 9.22920 2.67613  10
   7  20  -2 27.3217 4.48076  10
   6  20  -2 -1.8815 3.35041  10
  -6  20   2 2.27020 0.34157   9
   5  20  -2 -3.2086 3.40082  10
  -5  20   2 1.08804 0.40376   6
  -5  20   2 1.57644 0.40746   6
  -5  20   2 1.40184 0.77889   9
  -4 -20   2 11.1492 3.48252  13
  -4  20   2 4.34484 0.73146   6
  -4  20   2 2.85234 1.28544   9
   4  20  -2 0.22730 3.71019  10
  -3 -20   2 3.93085 2.94763  13
   3  20  -2 4.75548 3.26685  10
  -2 -20   2 277.018 18.7957  13
  -2  20   2 288.785 17.2204  11
   2  20  -2 265.008 19.0464  10
  -2  20   2 282.156 17.2741  11
  -1 -20   2 109.837 8.96052  13
  -1  20   2 125.596 8.07664  11
   1  20  -2 112.528 8.91237  10
   0 -20  -2 48.1165 5.56799  13
   0  20   2 41.2029 5.36944  10
   0  20  -2 38.0737 3.92395  11
   1  20   2 7.57528 3.00514  10
  -2 -20  -2 -0.7491 2.13615  13
  -2  20  -2 1.12157 1.24184   9
  -2  20  -2 2.97524 0.64844   6
   2  20   2 1.08773 2.92534  10
  -3 -20  -2 125.724 9.64326  13
  -3  20  -2 126.737 7.90883   6
   3  20   2 129.222 10.9329  10
  -3  20  -2 130.550 8.25002   9
  -4  20  -2 19.9684 1.50975   9
  -4  20  -2 21.4109 1.63605   9
   4  20   2 20.3009 4.73263  10
   5  20   2 -4.8423 3.52233  10
  -6 -20  -2 0.27901 1.79243  10
  -6 -20  -2 0.89387 1.55666  10
   6  20   2 1.61909 2.17670  10
   6  21  -2 7.62251 2.72618  10
  -5  21   2 4.91690 0.55249   6
  -5  21   2 4.79332 0.53124   6
   5  21  -2 7.85426 4.01429  10
  -5  21   2 4.21085 0.89126   9
   4  21  -2 3.63974 3.32859  10
  -4  21   2 3.24141 0.63132   6
  -4  21   2 3.23405 1.14694   9
  -3 -21   2 12.7616 3.48012  13
   3  21  -2 12.7148 3.83085  10
  -2  21   2 74.2815 4.87041  11
  -2  21   2 78.2462 4.86507  11
  -1 -21   2 -0.1640 2.09575  13
   1 -21  -2 3.91271 2.56520  13
  -1  21   2 5.49202 1.49590  11
   1  21  -2 0.59859 2.23570  10
   0 -21  -2 27.0703 4.86523  13
   0  21   2 28.6298 4.69582  10
  -1 -21  -2 424.936 27.4377  13
   1  21   2 430.082 28.0408  10
  -2 -21  -2 80.0841 6.94135  13
   2  21   2 73.7913 7.70311  10
  -2  21  -2 77.8764 4.94227   6
  -2  21  -2 76.7684 5.43378   9
  -3 -21  -2 78.6468 7.04624  13
  -3  21  -2 76.7798 4.92257   6
   3  21   2 82.0961 8.22258  10
  -3  21  -2 77.9020 5.30861   9
   4  21   2 9.32496 3.01341  10
  -4  21  -2 3.87542 0.56478   9
  -4  21  -2 3.80559 0.52015   9
   5  21   2 9.55883 3.83397  10
   6  21   2 4.09590 2.11491  10
   6  22  -2 22.0170 3.42895  10
  -5  22   2 35.6796 2.47562   9
  -5  22   2 33.6177 2.18316   6
  -5  22   2 33.0287 2.18250   6
   5  22  -2 37.7679 4.59706  10
  -4 -22   2 4.05566 2.40253  13
   4  22  -2 3.77231 3.23396  10
  -4  22   2 3.01836 0.94145   9
  -4  22   2 3.19808 0.54844   6
  -3 -22   2 3.56158 2.51426  13
   3  22  -2 2.75556 2.95952  10
  -2 -22   2 35.8530 6.17804  13
   1 -22  -2 58.6825 6.15599  13
  -1  22   2 59.2091 4.48635  11
   0 -22  -2 12.1198 3.12203  13
   0  22   2 11.0907 2.91163  10
   0  22  -2 17.2538 2.11142  11
  -1 -22  -2 21.0675 3.76182  13
   1  22   2 17.8913 3.54675  10
  -2 -22  -2 38.1516 5.12557  13
  -2  22  -2 31.0263 2.29650   6
  -2  22  -2 31.0504 2.37842   6
   2  22   2 35.3076 5.59946  10
  -2  22  -2 34.5834 3.22571   9
  -3 -22  -2 12.8533 3.03552  13
  -3  22  -2 15.7263 1.22754   6
  -3  22  -2 16.5363 1.79098   9
   3  22   2 11.9432 3.11154  10
  -3  22  -2 15.3805 1.26122   6
   4  22   2 0.62397 3.28629  10
   5  22   2 1.72079 3.04554  10
  -5  23   2 4.46563 0.56765   9
   5  23  -2 -0.8343 2.62763  10
  -5  23   2 5.72493 0.64793   9
  -4 -23   2 46.1557 5.37186  13
  -4  23   2 42.1040 2.88680   6
  -4  23   2 43.1838 3.22720   9
   4  23  -2 47.7071 5.54652  10
  -3 -23   2 30.2266 4.76855  13
   3  23  -2 29.7320 4.69486  10
  -2 -23   2 31.1229 4.82019  13
   2  23  -2 28.0071 4.71714  10
   1 -23  -2 9.91444 2.59557  13
  -1 -23   2 12.9837 2.81279  13
  -1  23   2 10.6235 1.44985  11
   1  23  -2 12.4128 2.24000  11
  -1  23   2 9.75209 1.40698  11
   0 -23  -2 88.1238 8.25215  13
   0 -23   2 90.0507 7.65383  13
   0  23  -2 104.005 6.20210  11
   0  23  -2 99.9686 6.14992  11
   0  23   2 91.1856 7.07717  11
  -1 -23  -2 31.7854 4.38543  13
   1  23   2 32.0872 4.57765  10
  -2 -23  -2 7.36150 2.73863  13
  -2  23  -2 4.45184 0.66582   6
   2  23   2 9.41932 3.17826  10
  -2  23  -2 4.69953 1.27013   9
  -3 -23  -2 24.1628 3.75271  13
  -3  23  -2 27.6524 2.27123   9
   3  23   2 20.6506 4.21420  10
  -3  23  -2 27.4183 1.88914   6
  -3  23  -2 29.4647 1.84938   6
   4  23   2 4.75440 2.27850  10
   5  23   2 3.96707 2.74480  10
   5  24  -2 3.39379 1.74002  10
  -4 -24   2 4.54115 1.91770  13
  -4  24   2 1.67689 0.43082   6
  -4  24   2 1.83978 0.69949   9
   4  24  -2 4.45190 2.44522  10
  -3 -24   2 4.40964 2.33047  13
   3  24  -2 4.17617 2.29199  10
  -3  24   2 4.04597 1.20085   9
  -2 -24   2 136.420 9.98946  13
   2  24  -2 126.633 9.43805  10
   2  24  -2 136.537 9.21481  11
  -1 -24   2 4.46381 2.31520  13
   1  24  -2 3.70404 1.39429  11
  -1  24   2 2.22258 0.31486  11
   0 -24  -2 16.8538 3.03242  13
   0 -24   2 16.2452 2.90698  13
   0  24   2 18.7065 2.68446  11
  -1 -24  -2 1.28348 2.25372  13
   1  24   2 1.25857 1.93438  10
  -2 -24  -2 6.71851 2.77828  13
   2  24   2 0.39683 2.51290  10
  -2  24  -2 2.80096 1.12811   9
  -2  24  -2 1.98031 0.57930   6
  -3 -24  -2 1.23775 2.49014  13
  -3  24  -2 -0.2457 0.32040   6
   3  24   2 1.53842 2.65285  10
  -3  24  -2 -0.0362 0.33974   6
  -3  24  -2 -0.2044 0.61756   9
   4  24   2 11.1420 2.48194  10
  -4 -25   2 12.2870 2.30296  13
  -4  25   2 12.0323 1.25942   9
   4  25  -2 11.5049 2.36256  10
  -3 -25   2 13.3875 2.55687  13
  -3  25   2 18.1483 1.87938   9
   3  25  -2 14.2246 2.65294  10
  -2 -25   2 6.89574 2.44545  13
   2  25  -2 2.68622 1.68051  11
   1 -25  -2 1.72730 2.47192  13
  -1 -25   2 0.29147 2.12708  13
   1  25  -2 0.25185 0.88383  11
   1  25  -2 -0.6592 0.86170  11
   0 -25   2 3.18107 2.58197  13
   0 -25  -2 5.09745 2.26192  13
   0  25   2 4.22800 1.31570  11
  -1 -25  -2 22.8134 3.38157  13
   1  25   2 23.0452 2.84512  11
  -2 -25  -2 3.92213 2.28861  13
  -2  25  -2 2.34784 0.94523   9
   2  25   2 4.43571 2.17738  10
  -2  25  -2 3.28826 0.58203   6
  -3 -25  -2 15.2573 2.54915  13
  -3  25  -2 13.6688 1.24774   9
   3  25   2 13.1645 2.79741  10
  -3  25  -2 13.1096 1.19730   9
   4  25   2 2.96957 2.15408  10
  -3 -26   2 21.3346 3.10763  13
   3  26  -2 19.2771 2.31373  11
   2 -26  -2 2.73574 1.58670  13
  -2 -26   2 4.79933 2.03540  13
   2  26  -2 2.57264 1.03442  11
   2  26  -2 2.40572 0.99157  11
   1 -26  -2 13.1100 2.40178  13
  -1 -26   2 13.0162 2.42380  13
   0 -26   2 2.89210 1.84509  13
   0 -26  -2 0.50328 1.90581  13
  -1 -26  -2 -0.3753 2.27129  13
   1  26   2 0.53616 1.20828  11
  -2 -26  -2 5.03826 1.84225  13
  -2  26  -2 2.43493 0.90854   9
   2  26   2 3.16873 1.44579  11
   2  26   2 3.71625 1.72789  10
   3  26   2 -0.1461 1.50480  10
  -2 -27   2 7.51559 1.83063  13
   2 -27  -2 5.97674 1.67354  13
   1 -27  -2 9.96204 2.21456  13
  -1 -27   2 9.33832 1.98548  13
   0 -27   2 6.54088 2.05619  13
   0 -27  -2 7.65569 1.88849  13
  -1 -27  -2 2.60776 1.66437  13
  -2 -27  -2 4.54243 1.54296  13
  10   0  -3 48.8988 5.70903  13
  -9   0   3 16.8927 2.77442   7
  -8   0   3 26.3045 2.93768  11
   8   0  -3 28.0194 4.86830  13
  -7   0   3 -1.8057 1.96288  10
  -6   0   3 200.122 13.5976   4
  -6   0   3 201.101 14.0818   1
  -5   0   3 63.0540 6.17592   1
  -5   0   3 64.3334 5.10644   4
  -4   0   3 42.5368 3.70355   5
  -4   0   3 40.7104 5.02336   1
  -4   0   3 42.2224 3.91476   5
  -4   0   3 41.7232 3.63247   4
  -3   0   3 6.29994 1.20970   3
  -3   0   3 9.18633 1.51431   4
  -3   0   3 7.49017 2.13515   5
  -2   0   3 963.375 57.7590   4
  -2   0   3 959.920 58.8575   5
  -2   0   3 917.981 57.6854   3
  -1   0   3 0.33987 1.63108   5
   0   0  -3 16.6362 2.25612   4
   0   0  -3 17.2041 2.09183   3
   0   0  -3 18.4431 3.09954   5
   0   0  -3 20.7667 2.84609   5
   0   0   3 15.3265 3.44426   5
  -1   0  -3 78.9667 5.39345   3
  -1   0  -3 80.9083 5.85708   5
  -1   0  -3 81.4663 5.68437   4
  -1   0  -3 83.0206 5.74460   5
  -1   0  -3 84.5806 5.52284   3
  -1   0  -3 82.2707 5.47734   4
  -2   0  -3 890.662 55.1143   2
  -2   0  -3 891.280 54.3206   3
  -2   0  -3 876.354 54.2928   4
  -2   0  -3 895.029 54.4767   4
  -2   0  -3 898.044 54.3908   3
  -3   0  -3 62.4696 4.76782   4
  -3   0  -3 61.9952 4.58881   3
  -3   0  -3 60.8870 4.42388   4
  -3   0  -3 61.7169 5.70609   2
  -4   0  -3 133.905 10.7191   2
  -4   0  -3 136.393 9.25727   3
  -4   0  -3 133.642 9.18413   4
  -6   0  -3 2.52305 1.20950   8
  -7   0  -3 5.74736 1.61062   8
  -8   0  -3 92.4126 6.34583   8
   9   0   3 6.31915 2.52119  13
  10  -1  -3 17.1116 3.28677  13
  10   1  -3 16.3318 3.41543  13
   9  -1  -3 47.5516 6.16993  13
  -9  -1   3 40.8911 3.76821   7
  -9   1   3 46.7737 4.15055   7
   9   1  -3 39.0637 7.05522  13
  -8  -1   3 54.3218 4.79657  10
   8  -1  -3 38.5075 6.15433  13
  -8   1   3 45.9728 3.68302  11
   8   1  -3 50.4191 6.27719  13
   8   1  -3 52.4111 7.35291  13
  -7  -1   3 3.07270 2.18803  10
  -7   1   3 1.24126 1.85794  10
  -6  -1   3 255.313 17.1228   1
  -6   1   3 232.523 16.0098   4
  -5   1   3 250.834 17.1716   1
  -5   1   3 258.003 16.4660   4
  -4  -1   3 118.240 8.21508   4
  -4  -1   3 120.111 9.07257   5
  -4  -1   3 119.183 9.59323   1
  -4   1   3 117.818 7.99388   3
  -4   1   3 122.605 8.15651   4
  -4   1   3 113.154 9.01410   1
  -3  -1   3 236.068 15.4482   5
  -3  -1   3 228.137 14.1512   4
  -3  -1   3 226.976 14.0359   3
  -3   1   3 210.313 14.6360   5
  -3   1   3 215.089 13.9731   3
  -3   1   3 209.342 14.0011   4
  -2  -1   3 463.098 29.1345   4
  -2  -1   3 473.198 30.3839   5
  -2   1   3 474.515 29.0581   3
  -2   1   3 479.390 29.2851   4
  -2   1   3 465.538 29.0732   4
  -2   1   3 477.410 30.0456   5
  -1  -1   3 458.605 29.0030   5
   1   1  -3 438.393 28.0444   4
  -1   1   3 477.764 27.9709   4
  -1   1   3 444.125 28.8676   5
   0   1  -3 25.4703 2.71909   5
   0   1  -3 24.3076 2.09192   3
   0   1  -3 25.5593 2.26105   4
   0   1  -3 23.9435 2.16387   4
   0   1  -3 22.4441 2.63184   5
  -1  -1  -3 210.487 14.4153   2
  -1  -1  -3 205.158 14.6404   5
  -1  -1  -3 219.830 14.0387   3
  -1  -1  -3 210.195 13.9751   4
  -1  -1  -3 211.258 14.3663   5
  -1  -1  -3 215.702 14.1408   4
  -1   1  -3 240.564 13.9176   4
  -1   1  -3 241.818 13.9565   3
  -1   1  -3 236.002 13.8885   3
  -1   1  -3 236.793 14.0188   4
  -2  -1  -3 331.406 20.6841   2
  -2  -1  -3 328.133 19.8054   4
  -2  -1  -3 332.970 20.0020   4
  -2  -1  -3 328.843 19.8607   5
  -2  -1  -3 328.222 19.8704   3
  -2  -1  -3 325.671 19.9331   5
  -2   1  -3 306.856 19.7436   4
  -2   1  -3 295.139 19.6161   3
  -2   1  -3 297.898 20.3793   2
  -2   1  -3 306.724 19.6865   3
  -2   1  -3 308.121 19.6091   4
  -3  -1  -3 21.7697 2.73812   4
  -3  -1  -3 20.4889 2.49203   3
  -3  -1  -3 17.5980 3.32995   2
  -3  -1  -3 20.8318 3.05612   1
  -3   1  -3 24.9896 2.16383   4
  -3   1  -3 22.7082 3.63801   2
  -3   1  -3 23.4165 2.36173   4
  -3   1  -3 25.3840 2.24717   3
  -4  -1  -3 5.60822 1.41337   3
  -4  -1  -3 5.38962 1.78004   1
  -4  -1  -3 5.35914 2.71871   2
  -4  -1  -3 4.82342 1.67312   4
  -4   1  -3 2.32697 1.19918   4
  -4   1  -3 1.61794 1.15867   3
  -5  -1  -3 69.8584 5.18007   4
  -5   1  -3 51.9911 4.66564   3
  -5   1  -3 54.8120 4.11098   4
  -5   1  -3 53.7307 4.24736   4
  -6  -1  -3 264.649 16.6805   8
  -6   1  -3 256.857 16.5051   8
  -7  -1  -3 19.0775 2.63645   8
  -7   1  -3 28.1314 2.74255   8
  -8  -1  -3 45.2743 3.69402   8
  -8   1  -3 40.5335 3.34037   8
   8   1   3 37.4476 6.03218  13
   9   1   3 10.0542 3.27522  13
  10  -2  -3 3.97933 3.06705  13
  10   2  -3 0.14158 2.77616  13
  -9  -2   3 93.5178 6.57579   7
   9  -2  -3 78.1833 8.59325  13
  -9   2   3 81.1315 6.52625   7
   9   2  -3 94.6907 8.49021  13
  -8  -2   3 1.76902 2.07432  10
   8   2  -3 0.10286 2.95298  13
   8   2  -3 1.31874 2.94277  13
  -8   2   3 5.20673 1.15807  11
  -7  -2   3 3.66952 2.43757  10
  -7   2   3 5.73791 1.38174  11
  -6  -2   3 127.435 10.8952   1
  -6   2   3 141.615 9.44108   4
  -5  -2   3 19.3691 2.55643   5
  -5  -2   3 19.5063 4.26737   1
  -4   2   3 163.958 12.0515   1
  -4   2   3 173.996 11.2863   4
  -4   2   3 179.635 11.2895   3
  -3  -2   3 322.528 20.1833   4
  -3  -2   3 321.716 21.5516   5
  -3   2   3 324.567 20.2355   4
  -3   2   3 321.316 19.9434   3
  -3   2   3 314.282 19.9953   4
  -3   2   3 316.597 20.1468   5
  -2  -2   3 2066.56 130.958   5
  -2  -2   3 2104.87 129.734   4
  -2   2   3 2167.98 130.380   5
  -2   2   3 2151.47 129.641   4
  -2   2   3 2177.36 129.594   3
  -2   2   3 2155.20 129.821   4
  -1  -2   3 555.786 36.8074   5
   1  -2  -3 572.904 36.1932   2
  -1   2   3 611.422 35.8051   4
   1   2  -3 603.312 35.8971   4
  -1   2   3 572.887 36.6500   5
   0  -2  -3 1403.71 96.2782   4
   0  -2  -3 1594.42 96.8041   5
   0   2  -3 1614.36 96.1446   3
   0   2  -3 1634.89 96.1107   4
   0   2   3 1552.15 97.1351   5
   0   2  -3 1611.99 96.4968   5
   0   2  -3 1583.94 96.7828   5
   0   2  -3 1679.58 96.2253   4
  -1  -2  -3 13.8246 2.26732   5
  -1  -2  -3 13.3312 1.91027   3
  -1  -2  -3 14.1815 1.97105   4
  -1  -2  -3 13.3416 2.50967   5
  -1  -2  -3 13.4114 1.71080   4
  -1  -2  -3 13.4578 2.25955   2
  -1   2  -3 10.5387 1.39840   3
  -1   2  -3 8.95621 1.37488   4
   1   2   3 13.8743 3.23946   5
  -1   2  -3 11.3852 1.59061   4
  -1   2  -3 10.9367 1.26096   3
  -2  -2  -3 379.774 24.6278   2
  -2  -2  -3 374.264 23.7720   3
  -2  -2  -3 373.976 24.3916   5
  -2  -2  -3 377.439 24.1750   5
  -2  -2  -3 374.540 23.8932   4
  -2   2  -3 381.247 23.4263   3
  -2   2  -3 392.820 23.4070   4
  -2   2  -3 404.702 23.5284   3
  -2   2  -3 374.713 23.4770   4
  -2   2  -3 375.884 24.2139   2
  -3  -2  -3 304.400 20.4088   3
  -3  -2  -3 329.624 20.5600   4
  -3  -2  -3 326.680 21.5896   2
  -3  -2  -3 292.547 21.0851   1
  -3   2  -3 321.883 20.0139   4
  -3   2  -3 325.763 20.0283   3
  -3   2  -3 315.714 19.9021   4
  -3   2  -3 338.551 21.3969   2
  -3   2  -3 341.050 20.1474   3
  -4  -2  -3 61.0701 6.65962   2
  -4  -2  -3 56.9155 5.01271   4
  -4  -2  -3 64.7595 5.86579   1
  -4   2  -3 61.1017 4.68148   3
  -4   2  -3 60.3379 4.32342   4
  -4   2  -3 62.6192 4.25138   4
  -5  -2  -3 425.568 27.7661   4
  -5  -2  -3 438.564 29.9088   2
  -5   2  -3 431.757 26.5618   4
  -5   2  -3 431.655 26.5433   4
  -5   2  -3 449.922 27.5294   3
  -6  -2  -3 65.3995 5.45090  10
  -6  -2  -3 65.6473 5.08513   8
  -6   2  -3 66.8083 4.91327   8
  -7  -2  -3 459.609 28.5403   8
  -7   2  -3 453.798 28.2391   8
   7   2   3 457.856 29.8410  13
  -8  -2  -3 28.4480 3.15257   8
   8   2   3 28.0106 4.50636  13
   9   2   3 1.96164 2.52144  13
  -9   2  -3 1.40151 0.82176   9
  10  -3  -3 5.67861 2.50228  13
  10   3  -3 1.70532 2.80615  13
   9   3  -3 37.9900 5.57427  13
  -9   3   3 29.5349 3.17571   7
  -8  -3   3 5.19545 2.09354  10
   8   3  -3 5.43852 3.29280  13
  -8   3   3 7.96168 2.14508   7
  -7  -3   3 12.4795 3.30550   1
  -7  -3   3 9.33113 2.45468  10
  -7   3   3 6.89939 1.37242  11
   7   3  -3 9.10090 3.45579  13
  -6  -3   3 20.6131 4.54264   1
  -6   3   3 37.0139 3.39856   4
  -5  -3   3 286.590 18.4086   5
  -5  -3   3 287.719 19.2760   1
  -5   3   3 247.248 17.1004   3
  -5   3   3 251.579 17.0297   4
  -4  -3   3 1588.96 102.677   1
  -4  -3   3 1640.30 102.818   5
  -4   3   3 1741.88 101.077   3
  -4   3   3 1666.45 100.991   4
  -3  -3   3 492.934 34.2232   5
  -3   3   3 528.965 32.7229   4
  -3   3   3 544.222 32.5193   4
  -3   3   3 545.109 32.5373   3
  -2  -3   3 3416.34 202.879   5
  -2  -3   3 3281.32 201.603   4
  -2   3   3 3050.46 201.202   3
  -2   3   3 3170.33 201.426   4
   2   3  -3 3786.48 202.258   4
  -2   3   3 3269.09 202.323   5
  -2   3   3 3279.13 201.357   3
  -2   3   3 3340.85 201.279   4
  -1  -3   3 175.183 12.4928   5
   1  -3  -3 183.806 11.9023   2
  -1   3   3 176.030 11.2660   3
   1   3  -3 171.914 11.3743   4
   1   3  -3 179.291 12.1949   5
  -1   3   3 181.174 11.3280   4
  -1   3   3 181.848 12.2324   5
   0  -3  -3 245.220 13.7149   2
   0   3  -3 217.482 12.9046   4
   0   3  -3 193.004 12.8206   5
   0   3  -3 199.305 12.8104   3
   0   3  -3 197.266 12.9052   5
   0   3  -3 192.317 12.7759   4
   0   3  -3 194.070 12.7455   3
  -1  -3  -3 1334.62 78.1232   5
  -1  -3  -3 1315.89 77.4752   3
  -1  -3  -3 1334.96 77.6184   4
  -1  -3  -3 1303.70 78.0225   2
  -1   3  -3 1263.86 77.1329   3
  -1   3  -3 1231.04 77.1379   4
  -1   3  -3 1204.71 77.0782   4
   1   3   3 1259.95 78.5237   5
  -1   3  -3 1190.98 77.0488   3
  -2  -3  -3 326.086 22.5096   2
  -2  -3  -3 332.038 21.7308   3
  -2  -3  -3 341.333 21.9011   4
  -2  -3  -3 324.495 22.3236   5
  -2   3  -3 365.441 21.3590   3
  -2   3  -3 363.310 21.3047   3
  -2   3  -3 365.620 21.2223   4
  -2   3  -3 348.087 21.2761   4
  -3  -3  -3 325.353 19.7041   5
  -3  -3  -3 314.357 19.6784   4
  -3  -3  -3 325.253 20.7367   2
  -3  -3  -3 309.368 19.7639   5
  -3  -3  -3 300.012 20.3933   1
  -3   3  -3 297.260 18.9611   3
  -3   3  -3 294.329 18.7467   4
  -3   3  -3 290.713 18.8838   3
  -3   3  -3 288.918 18.6783   4
  -4  -3  -3 374.074 25.0846   1
  -4  -3  -3 379.659 24.4240   4
  -4  -3  -3 381.040 25.8400   2
  -4   3  -3 380.020 23.1438   4
  -4   3  -3 385.918 23.7860   3
  -5  -3  -3 34.8753 5.59245   2
  -5  -3  -3 31.6328 4.01707   4
  -5  -3  -3 32.9437 3.71672   8
  -5  -3  -3 37.9997 4.56800   1
  -6  -3  -3 10.6397 2.85133  10
  -6  -3  -3 7.79014 1.81358   8
  -6   3  -3 9.26386 1.15765   9
  -6   3  -3 10.0055 1.49020   8
  -7  -3  -3 22.7573 3.50652   8
   7   3   3 23.9773 5.15729  13
  -7   3  -3 31.1556 2.60381   9
  -7   3  -3 33.4990 2.75991   8
  -8  -3  -3 4.40219 1.73121   8
   8   3   3 8.76495 4.11990  13
  -8   3  -3 6.89190 1.31674   9
   9   3   3 48.1452 5.50989  13
  -9   3  -3 45.7940 3.26233   9
  10   4  -3 -0.5753 3.38301  13
  -9  -4   3 0.64015 1.93484  10
  -9   4   3 -0.3055 1.53628   7
   9   4  -3 -1.2721 3.59497  13
  -8  -4   3 13.5126 2.75311  10
  -8   4   3 13.8282 2.47430   7
   8   4  -3 15.9661 3.96059  13
  -6   4   3 45.3697 3.79318   4
  -5  -4   3 3.30205 2.29751   5
  -5  -4   3 0.76999 2.75193   1
  -4  -4   3 134.742 11.0986   1
  -4  -4   3 137.459 11.0378   5
  -4   4   3 123.331 8.72324   3
  -4   4   3 125.950 8.71756   4
  -4   4   3 142.709 9.30961   4
  -3  -4   3 244.489 20.4131   5
  -3   4   3 317.066 18.7593   3
  -3   4   3 315.024 18.9997   4
  -3   4   3 321.280 18.7686   4
  -2  -4   3 131.959 9.68318   2
  -2  -4   3 133.444 10.8943   5
  -2   4   3 149.997 9.25988   4
  -2   4   3 147.201 9.32957   3
  -2   4   3 145.752 9.49116   4
  -2   4   3 142.448 9.16722   3
  -2   4   3 146.531 9.48675   5
   1  -4  -3 2411.45 150.430   2
  -1  -4   3 2416.47 151.034   5
  -1   4   3 2483.22 150.005   4
   1   4  -3 2487.41 149.852   4
  -1   4   3 2534.15 149.812   4
  -1   4   3 2494.07 150.502   5
   1   4  -3 2473.70 150.549   5
   1   4  -3 2473.89 149.814   4
  -1   4   3 2465.15 149.791   3
   0   4  -3 258.725 16.0912   4
  -1  -4  -3 542.768 31.6604   5
  -1  -4  -3 515.458 31.4848   2
  -1  -4  -3 499.390 30.9291   4
  -1   4  -3 471.570 30.3171   4
   1   4   3 525.575 32.0220   5
  -1   4  -3 474.367 30.3555   3
  -1   4  -3 467.671 30.2870   3
  -1   4  -3 477.882 30.2968   4
  -2   4  -3 32.6074 2.55971   3
  -2   4  -3 34.6477 2.64071   3
  -2   4  -3 37.8160 2.47664   4
  -2   4  -3 38.3847 2.42386   4
  -3  -4  -3 627.560 40.0036   5
  -3  -4  -3 641.386 40.6297   2
  -3  -4  -3 597.878 40.3834   1
  -3   4  -3 667.560 38.8278   3
  -4  -4  -3 11.5231 3.24349   2
  -4  -4  -3 14.7382 3.30380   1
  -5  -4  -3 490.815 31.8622   1
  -5  -4  -3 515.413 33.3707   2
  -5  -4  -3 482.868 30.3382   8
  -5   4  -3 478.901 30.4180   3
  -5   4  -3 473.315 29.6307   6
  -6  -4  -3 101.030 7.80938  10
  -6  -4  -3 103.836 7.08442   8
  -6   4  -3 92.9296 6.40823   8
  -6   4  -3 95.2604 6.23936   9
  -6   4  -3 92.6514 6.11290   6
  -7  -4  -3 280.309 18.0371  10
  -7  -4  -3 275.132 18.0371  10
  -7  -4  -3 286.251 17.8385   8
  -7   4  -3 262.526 17.1515   9
   7   4   3 288.229 19.6552  13
  -7   4  -3 271.750 16.9842   6
  -8  -4  -3 132.541 8.87906   8
  -8   4  -3 131.984 8.36160   9
   8   4   3 123.677 10.6838  13
  -8   4  -3 131.869 8.11460   6
  -9   4  -3 4.44624 0.79373   9
   9   4   3 1.32323 2.64332  13
  10   5  -3 7.36106 3.00777  13
  -9  -5   3 1.43596 2.07062  10
  -9   5   3 5.76293 1.89594   7
   9   5  -3 1.11091 3.42037  13
  -8  -5   3 112.345 8.70275  10
   8   5  -3 111.238 10.8320  13
  -7  -5   3 9.24814 2.81336  10
  -7  -5   3 8.79439 3.89174   1
   7   5  -3 15.2794 4.57108  13
  -6   5   3 223.473 14.2095   4
  -5  -5   3 345.398 23.4811   1
  -5  -5   3 336.657 22.9965   5
  -5   5   3 320.509 20.5425   4
  -5   5   3 313.637 20.7102   4
  -5   5   3 328.202 20.7943   3
  -4  -5   3 35.6096 5.42816   1
  -4  -5   3 40.3408 5.15152   2
  -4  -5   3 35.1695 5.47565   5
  -4   5   3 42.1113 3.29112   4
  -4   5   3 37.4186 3.52480   4
  -4   5   3 39.4271 3.16578   3
  -3   5   3 149.428 9.90598   4
  -3   5   3 159.204 9.95693   3
  -3   5   3 152.542 10.1374   4
  -2  -5   3 220.344 18.4515   5
   2  -5  -3 265.806 17.9866   2
  -2   5   3 285.783 17.1590   3
  -2   5   3 282.075 16.7928   5
  -2   5   3 272.700 17.1525   4
  -2   5   3 284.863 16.9627   4
  -2   5   3 281.256 16.9489   3
   1  -5  -3 1498.72 92.8803   2
  -1   5   3 1513.68 92.6848   5
   1   5  -3 1468.84 92.1100   4
  -1   5   3 1550.10 92.1095   4
  -1   5   3 1602.95 92.1179   3
   1   5  -3 1454.52 92.6789   5
  -1   5   3 1511.53 92.2937   4
   0  -5  -3 676.795 41.3863   2
   0  -5  -3 699.100 41.5984   5
   0   5   3 717.683 41.6704   5
   0   5  -3 629.209 40.3432   3
   0   5   3 699.411 40.6786   4
   0   5  -3 605.400 40.3625   4
   0   5  -3 606.084 40.3396   4
  -1  -5  -3 207.758 15.3472   2
  -1  -5  -3 213.976 15.5206   5
  -1   5  -3 242.724 14.2570   3
  -1   5  -3 243.790 14.1719   4
   1   5   3 213.169 15.7856   5
  -1   5  -3 235.222 14.1760   3
  -1   5  -3 245.723 14.1620   4
  -2  -5  -3 348.513 21.2057   5
  -2  -5  -3 351.623 21.0459   2
  -2   5  -3 275.543 19.2524   3
  -2   5  -3 285.840 19.2158   3
  -3  -5  -3 15.4665 3.18205   2
  -3  -5  -3 12.9647 3.31575   1
  -3  -5  -3 16.1092 3.45552   5
  -3   5  -3 12.7072 1.42917   3
  -3   5  -3 12.5753 1.40254   3
  -4  -5  -3 137.521 9.04240   5
  -4  -5  -3 139.434 11.0721   2
  -4  -5  -3 138.566 10.6571   1
  -4   5  -3 108.042 8.12360   3
  -4   5  -3 113.643 8.19132   3
  -5  -5  -3 97.9206 8.94788   1
  -5  -5  -3 97.4985 9.78113   2
  -5  -5  -3 102.064 7.30351   8
  -5   5  -3 99.6398 6.22916   6
  -5   5  -3 100.440 6.94676   3
  -6  -5  -3 91.3130 9.37004   2
  -6   5  -3 59.1698 4.07948   6
  -6   5  -3 58.6667 4.22677   9
  -7  -5  -3 38.1120 4.52445  10
  -7  -5  -3 39.0321 4.49263   8
  -7  -5  -3 36.1453 4.36786  10
   7   5   3 37.5159 6.03532  13
  -7   5  -3 53.3840 3.24319   9
  -7   5  -3 48.1765 3.26448   9
  -8  -5  -3 38.2817 3.65951   8
  -8   5  -3 38.9130 2.86687   9
   8   5   3 37.3644 6.16468  13
  -8   5  -3 38.2668 2.56169   6
   9   5   3 32.3072 4.64695  13
  -9   5  -3 22.6037 1.84541   9
  10   6  -3 0.90280 2.61499  13
   9   6  -3 17.4590 4.38085  13
  -8  -6   3 5.93011 2.46362  10
   8   6  -3 8.42908 3.89052  13
  -8   6   3 8.96935 2.24179   7
  -7  -6   3 119.288 9.32333  10
  -7  -6   3 118.300 11.2824   1
  -7   6   3 118.075 7.28953  11
   7   6  -3 98.1186 10.5690  13
  -7   6   3 121.911 8.51228   7
  -6  -6   3 178.994 16.3517   1
  -6   6   3 247.323 14.2849   3
  -5  -6   3 72.0399 8.07184   1
  -5  -6   3 67.0424 7.58700   5
  -5   6   3 73.2725 5.43440   3
  -5   6   3 75.5789 5.30603   4
  -5   6   3 73.9466 5.11631   4
  -4  -6   3 321.166 20.6225   5
  -4  -6   3 319.720 20.1294   1
  -4   6   3 252.550 17.1190   3
  -4   6   3 243.668 16.9213   4
  -4   6   3 234.830 17.0942   4
  -3  -6   3 55.2011 7.91655   5
  -3  -6   3 58.2812 5.68833   2
  -3   6   3 66.7345 4.89210   4
  -3   6   3 71.2866 4.62395   4
  -3   6   3 65.1450 4.56830   3
  -2  -6   3 154.033 10.1618   2
   2  -6  -3 149.051 10.9069   2
  -2   6   3 146.190 9.51063   3
  -2   6   3 144.780 9.53719   4
  -2   6   3 141.703 9.75205   4
   1  -6  -3 93.8176 8.15158   2
   1   6  -3 117.200 7.65412   5
  -1   6   3 96.2201 7.31411   4
   1   6  -3 117.502 7.11776   4
   1   6  -3 125.621 7.24271   4
  -1   6   3 100.634 7.04613   4
  -1   6   3 96.2144 7.56658   5
  -1   6   3 96.3108 7.03668   3
   0  -6  -3 699.185 49.4159   2
   0   6   3 701.385 49.4775   5
   0   6  -3 850.569 48.4678   3
   0   6  -3 856.908 48.4804   4
   0   6  -3 897.598 48.5234   4
   0   6  -3 842.734 48.4542   4
   0   6   3 709.278 48.6842   4
  -1   6  -3 10.4990 1.08282   4
  -1   6  -3 11.6851 1.20745   3
  -1   6  -3 11.2168 1.09001   4
  -1   6  -3 10.4326 1.25450   3
  -2  -6  -3 1197.91 77.4535   1
  -2  -6  -3 1214.51 77.4748   5
  -2  -6  -3 1215.53 77.2585   2
  -2   6  -3 1294.34 75.5781   3
  -2   6  -3 1302.82 75.5191   3
  -3  -6  -3 61.9665 6.88788   2
  -3  -6  -3 64.8980 6.74379   5
  -3  -6  -3 57.9918 6.86587   1
  -3   6  -3 71.5222 4.51585   3
  -3   6  -3 71.9761 4.44567   3
  -4  -6  -3 106.171 8.80701   5
  -4  -6  -3 101.576 9.48461   1
  -4  -6  -3 108.646 10.0637   2
  -4   6  -3 115.211 7.20145   3
  -4   6  -3 115.426 7.26051   3
  -5  -6  -3 10.4588 3.54884   1
  -5  -6  -3 10.5765 3.83343   2
  -5  -6  -3 12.7106 2.34200   8
  -5   6  -3 8.96355 0.95335   6
  -5   6  -3 10.4924 1.65459   3
  -5   6  -3 11.2934 1.07652   9
  -6  -6  -3 90.5236 7.16282  10
  -6  -6  -3 76.6638 7.85889   1
  -6  -6  -3 73.0774 6.24637   8
  -6   6  -3 87.3641 5.19602   6
   6   6   3 73.9217 8.65170  13
  -6   6  -3 84.0418 5.31951   9
  -7  -6  -3 400.148 23.7644   8
  -7  -6  -3 398.318 24.1370  10
  -7  -6  -3 384.534 24.0101  10
  -7   6  -3 340.702 22.8356   9
  -7   6  -3 325.924 22.8382   9
   7   6   3 393.244 25.1204  13
  -7   6  -3 372.890 22.7190   6
  -8  -6  -3 3.10253 1.53737   8
  -8   6  -3 1.48898 0.82658   9
   8   6   3 2.20156 3.29871  13
  -8   6  -3 1.07076 0.44577   6
   9   6   3 6.97307 2.79103  13
  10   7  -3 10.6759 3.26698  13
  -9  -7   3 15.8666 3.18635  10
  -9   7   3 15.9856 2.45284   7
   9   7  -3 17.9415 4.27936  13
  -9   7   3 16.0818 1.55107   9
  -8  -7   3 -3.5550 2.25320  10
   8   7  -3 -4.4887 4.68107  13
  -8   7   3 1.96425 1.85952   7
  -7  -7   3 182.145 12.6211  10
  -7  -7   3 186.285 14.9843   1
   7   7  -3 174.624 13.1599  13
  -7   7   3 146.357 11.5180   7
  -6   7   3 16.0341 2.22023   3
  -6   7   3 17.3045 2.74354   7
  -5  -7   3 69.1066 7.66065   2
  -5  -7   3 69.8942 8.27388   1
  -5  -7   3 70.6563 8.29909   5
  -5   7   3 79.5269 5.20825   4
  -5   7   3 80.4197 5.10952   4
  -5   7   3 80.2064 5.69972   3
  -4  -7   3 216.401 17.6565   5
  -4  -7   3 211.531 17.3518   1
  -4  -7   3 214.079 16.4571   2
  -4   7   3 246.222 14.8477   4
  -4   7   3 251.752 14.6611   4
  -4   7   3 247.033 14.8918   3
   3  -7  -3 22.4819 3.91369   2
  -3   7   3 19.8234 2.45646   4
  -3   7   3 24.4489 2.16811   3
  -3   7   3 21.6601 2.13049   4
   2  -7  -3 123.116 9.38584   2
  -2   7   3 121.269 8.02569   3
  -2   7   3 119.238 7.97105   4
  -2   7   3 120.342 8.24097   4
   1  -7  -3 114.554 8.59431   2
   1   7  -3 96.8263 7.19300   4
   1   7  -3 94.6282 7.45324   5
  -1   7   3 111.460 7.17459   4
  -1   7   3 115.458 7.16455   3
   0  -7  -3 4190.57 256.842   2
   0   7   3 4189.56 255.931   4
   0   7  -3 4210.08 255.583   4
   0   7  -3 4390.58 255.646   4
   0   7   3 4236.91 256.736   5
   0   7  -3 4122.76 255.597   3
  -1  -7  -3 226.434 14.5540   2
  -1   7  -3 193.592 12.7586   3
   1   7   3 216.552 14.7731   5
  -1   7  -3 188.503 12.6401   4
  -1   7  -3 207.429 12.6718   4
  -2  -7  -3 91.9577 8.04904   5
  -2  -7  -3 96.6452 8.20312   1
  -2  -7  -3 96.2774 7.88368   2
  -2   7  -3 87.1144 5.73504   3
  -2   7  -3 84.4552 5.77430   3
  -3  -7  -3 72.7222 7.05901   5
  -3  -7  -3 73.0134 7.23872   1
  -3  -7  -3 74.3651 7.15578   2
  -3   7  -3 67.9380 4.55651   3
  -3   7  -3 69.0436 4.62656   3
  -4  -7  -3 44.1878 6.66898   2
  -4  -7  -3 43.6985 6.10369   1
  -4  -7  -3 47.6330 5.84598   5
  -4   7  -3 52.3826 3.47449   3
  -4   7  -3 51.6493 3.54099   3
  -5  -7  -3 7.41191 2.14806   8
  -5  -7  -3 6.76723 3.44706   2
  -5  -7  -3 6.30775 3.53886   1
  -5   7  -3 4.17942 1.81435   7
  -5   7  -3 3.35150 0.60405   9
  -5   7  -3 3.57355 0.51802   6
  -5   7  -3 3.39101 0.47783   6
  -5   7  -3 3.31446 0.92822   3
  -6  -7  -3 95.5417 7.17126   8
  -6  -7  -3 107.526 8.05790  10
  -6  -7  -3 89.0058 8.93759   1
  -6   7  -3 90.8592 5.93083   6
  -6   7  -3 90.0817 6.04778   9
   6   7   3 102.423 10.2098  13
  -7  -7  -3 60.9968 5.56593  10
  -7  -7  -3 62.1469 5.62555   8
  -7  -7  -3 59.0434 5.72366  10
   7   7   3 59.6354 7.55249  13
  -8  -7  -3 8.31215 2.05907   8
  -8   7  -3 11.8420 0.94334   6
   8   7   3 7.05585 3.74999  13
  -8   7  -3 10.1130 0.91891   6
   9   7   3 5.64262 2.64643  13
  10   8  -3 26.5635 4.59515  13
  -9  -8   3 8.36239 1.66894   8
  -9  -8   3 8.95023 2.40873  10
  -9   8   3 8.33854 0.87313   6
   9   8  -3 7.78161 3.67150  13
  -9   8   3 8.51846 1.13175   9
  -9   8   3 7.78541 1.64383   7
  -8  -8   3 20.1010 3.57335  10
  -8   8   3 28.7361 3.60409   7
   8   8  -3 10.7460 4.49359  13
  -8   8   3 20.9372 1.92703   9
  -7  -8   3 51.9328 8.71216   1
  -7   8   3 74.0077 4.80028   9
  -7   8   3 76.7810 5.89497   7
  -6  -8   3 25.6463 5.56911   1
  -6  -8   3 22.3712 4.41584  10
  -6   8   3 32.8286 3.73656   7
  -6   8   3 29.3190 2.44369   9
  -6   8   3 30.7908 2.10568  11
  -5  -8   3 11.9342 4.66446   5
  -5  -8   3 15.1747 3.81460   2
  -5  -8   3 15.7329 4.44675   1
  -5   8   3 18.8339 2.25293   3
  -4  -8   3 77.8945 7.90244   2
  -4  -8   3 74.7141 8.69122   1
   4  -8  -3 94.8759 8.55258   2
  -4   8   3 97.1158 6.00151   4
  -4   8   3 93.6554 6.25620   3
  -4   8   3 94.0530 6.14413   4
  -3  -8   3 154.627 12.5707   1
   3  -8  -3 154.360 12.2145   2
  -3  -8   3 169.394 11.6524   2
  -3   8   3 155.176 10.0951   4
  -3   8   3 158.528 10.2402   3
  -3   8   3 152.525 10.3005   4
   2  -8  -3 103.051 8.67098   2
  -2   8   3 108.769 7.51745   4
  -2   8   3 110.279 7.24196   3
  -2   8   3 104.953 7.26870   4
   1  -8  -3 458.003 28.4703   2
   1   8  -3 426.710 27.2893   5
  -1   8   3 440.711 27.0851   3
  -1   8   3 443.536 27.1109   4
   1   8  -3 412.249 27.0687   4
   0  -8  -3 304.591 21.4810   2
   0   8  -3 336.939 20.1814   3
   0   8  -3 328.411 20.1373   4
   0   8  -3 330.643 20.1435   4
   0   8   3 318.983 21.0282   4
  -1  -8  -3 477.621 32.7978   2
  -1   8  -3 519.154 31.2043   3
  -1   8  -3 533.395 31.0501   4
  -1   8  -3 506.525 31.0373   4
  -2  -8  -3 221.085 16.7694   1
  -2  -8  -3 214.171 16.6192   5
  -2  -8  -3 222.064 16.3631   2
  -2   8  -3 243.586 14.2578   3
  -2   8  -3 248.411 14.3195   3
  -3  -8  -3 28.0423 5.00800   5
  -3  -8  -3 29.9405 5.32855   1
  -3  -8  -3 29.0112 5.01307   2
  -3   8  -3 23.4058 1.88039   3
  -3   8  -3 26.0823 1.86076   3
  -4  -8  -3 27.8303 4.86874   5
  -4  -8  -3 28.7801 5.36176   1
  -4  -8  -3 29.1955 5.36832   2
  -4   8  -3 32.7625 2.34904   3
  -4   8  -3 33.0158 2.02791   6
  -5  -8  -3 9.95499 2.21099   8
  -5  -8  -3 7.04056 3.81096   2
  -5  -8  -3 7.01031 3.96017   1
  -5   8  -3 16.3838 1.01259   6
  -5   8  -3 13.5701 1.02146   6
  -5   8  -3 12.3824 2.07997   7
  -5   8  -3 13.1067 1.11972   9
  -6  -8  -3 15.9925 3.26494  10
  -6  -8  -3 17.1027 4.50417   1
  -6  -8  -3 15.4096 2.62735   8
   6   8   3 16.3004 4.91072  13
  -6   8  -3 15.7466 2.97953  12
  -6   8  -3 19.2222 1.36111   6
  -6   8  -3 19.0296 1.55790   9
  -6   8  -3 20.4403 1.38566   6
   7   8   3 5.38680 3.96786  13
  -7   8  -3 7.84536 1.03453   9
  -7   8  -3 7.91708 0.76160   6
  -7   8  -3 8.08367 0.77617   6
  -8  -8  -3 -1.0790 1.66044  10
  -8  -8  -3 2.48623 1.65035   8
  -8   8  -3 0.99768 0.26055   6
  -8   8  -3 0.93585 0.25323   6
  -8   8  -3 1.18869 0.59991   9
   8   8   3 -1.5624 3.37022  13
  -8   8  -3 -1.0564 0.61511   9
   9   8   3 8.59873 2.62582  13
  -9   9   3 5.81963 0.70220   6
  -9   9   3 6.68404 0.92241   9
  -9   9   3 5.32742 1.81257   7
  -8   9   3 21.1739 1.67442   6
  -8   9   3 23.6651 1.96024   9
  -8   9   3 20.8027 3.37676   7
  -7  -9   3 22.9605 4.52823  10
  -7  -9   3 29.6554 6.14771   1
   7   9  -3 25.6326 5.39156  13
  -7   9   3 34.8917 2.34529   6
  -7   9   3 36.8469 2.58419   9
  -7   9   3 32.8347 3.84950   7
  -6  -9   3 15.7028 3.29529  10
   6  -9  -3 8.23860 3.85366   2
  -6  -9   3 9.39894 4.20119   1
  -6   9   3 3.36981 1.82718   7
  -5  -9   3 35.8306 5.36743   2
  -5  -9   3 35.9318 6.16884   5
   5  -9  -3 29.2094 5.41825   2
  -5  -9   3 40.1996 6.51938   1
  -5   9   3 27.9776 2.87950   3
  -5   9   3 26.7792 2.12498   6
   4  -9  -3 26.4461 4.85455   2
  -4  -9   3 23.0177 4.31403   2
  -4  -9   3 24.7968 5.33273   1
  -4   9   3 28.4155 2.66988   3
  -4   9   3 28.3168 2.36113   4
  -4   9   3 30.1895 2.24896   4
   3  -9  -3 103.776 9.41017   2
  -3   9   3 106.584 7.21062   3
  -3   9   3 102.576 7.00430   4
  -3   9   3 109.196 7.23968   4
   2  -9  -3 33.3965 4.85254   2
  -2   9   3 34.2075 3.06616   3
  -2   9   3 34.8785 3.05837   4
   1  -9  -3 74.3795 6.86909   2
  -1   9   3 70.2635 4.90446   4
   1   9  -3 54.5251 4.64437   5
  -1   9   3 70.1858 4.79442   3
   1   9  -3 55.6941 4.77679   4
   0  -9  -3 22.5475 4.25937   2
   0   9  -3 33.2812 2.74958   4
   0   9  -3 36.9273 2.90928   4
  -1  -9  -3 62.6727 6.73736   2
  -1   9  -3 75.5519 4.65160   4
  -1   9  -3 73.2167 4.86264   3
  -1   9  -3 72.4219 4.64482   4
  -2  -9  -3 39.0194 5.45272   2
  -2  -9  -3 39.4848 5.35023   1
  -2   9  -3 36.9936 2.66062   3
  -3  -9  -3 7.08985 3.08455   1
  -3  -9  -3 7.54756 3.38374   2
  -3  -9  -3 7.71545 3.22486   5
  -3   9  -3 5.66481 0.72855   3
  -4  -9  -3 120.928 10.8977   2
  -4  -9  -3 114.696 11.1169   1
  -4   9  -3 114.229 6.99439   6
  -4   9  -3 116.425 7.00965   6
  -4   9  -3 111.176 7.14916   3
  -5  -9  -3 38.0238 5.98796  10
  -5  -9  -3 40.5481 4.45407   8
  -5  -9  -3 43.7959 6.75121   1
  -5  -9  -3 47.6445 7.95550   2
  -5   9  -3 44.1842 3.10299   9
  -5   9  -3 47.7951 2.93284   6
  -5   9  -3 50.8153 3.02970   9
  -5   9  -3 49.6327 2.94910   6
  -5   9  -3 46.3080 4.22964   7
  -6  -9  -3 9.58418 3.69905   1
  -6  -9  -3 13.7048 3.29607  10
  -6  -9  -3 13.5491 2.61017   8
   6   9   3 11.6564 4.88471  13
  -6   9  -3 8.53029 2.12018   7
  -6   9  -3 18.7796 3.11507  12
  -6   9  -3 9.92450 1.13613   9
  -6   9  -3 11.6757 1.14178   9
  -6   9  -3 8.00274 0.83380   6
  -6   9  -3 9.44791 0.91891   6
  -7  -9  -3 0.57708 1.98444   8
  -7  -9  -3 -0.6988 2.49894  10
   7   9   3 -2.7206 3.53803  13
  -8  -9  -3 23.4645 2.95350  10
  -8  -9  -3 20.3506 3.10256   8
   8   9   3 23.9889 4.33223  13
  -9 -10   3 6.50974 2.34591  10
  -9 -10   3 3.80809 1.80455   8
  -9  10   3 3.89354 0.54707   6
  -9  10   3 4.42855 0.74899   9
  -9  10   3 4.62558 1.73462   7
   9  10  -3 4.58357 3.06174  13
  -8 -10   3 20.5910 3.48244  10
  -8  10   3 20.9367 3.45320   7
   8  10  -3 21.5543 4.50997  13
  -8  10   3 22.5244 1.90186   9
  -8  10   3 24.8304 1.71482   6
  -7 -10   3 16.1345 5.76050   1
  -7 -10   3 13.2475 3.32221  10
   7  10  -3 14.2649 4.01118  13
  -7  10   3 15.7809 2.64052   7
  -7  10   3 16.4656 1.80048   9
  -7  10   3 17.5208 1.44412   6
  -6 -10   3 29.8140 4.84310  10
   6 -10  -3 31.8793 6.20225   2
  -6 -10   3 33.3577 6.92985   1
   6  10  -3 30.8818 5.74706  13
  -6  10   3 30.2114 3.61351   7
  -6  10   3 30.4678 2.21578   6
  -6  10   3 32.6968 2.47223   9
  -5 -10   3 10.0270 4.21570   1
   5 -10  -3 8.77694 3.68655   2
  -5  10   3 11.7112 1.11699   6
  -5  10   3 9.62373 1.67937   3
  -5  10   3 15.0062 2.20743   7
   4 -10  -3 31.3031 5.19845   2
  -4 -10   3 24.5638 5.35851   1
  -4  10   3 30.5486 2.08743   4
  -4  10   3 28.4735 2.09134   4
  -4  10   3 28.3013 2.76722   3
   3 -10  -3 19.1626 4.13676   2
  -3  10   3 18.9583 2.15507   4
  -3  10   3 16.8021 1.85512   4
  -3  10   3 19.0653 2.06821   3
   2 -10  -3 161.895 12.6315   2
  -2  10   3 161.486 10.7569   3
  -2  10   3 167.117 10.7005   4
   1 -10  -3 23.6470 4.54278   2
  -1  10   3 26.2594 2.81269   4
   1  10  -3 35.6237 2.90451   4
   0 -10  -3 1042.68 63.9330   2
   0  10  -3 1017.20 62.0863   4
   0  10  -3 993.943 62.0502   4
  -1 -10  -3 84.1271 8.15239   2
  -1  10  -3 82.1376 5.28125   4
  -1  10  -3 83.3250 5.58972   3
  -1  10  -3 83.2562 5.27943   4
  -2 -10  -3 181.586 13.0703   2
  -2 -10  -3 174.089 13.3895   1
  -2  10  -3 146.411 10.2629   3
  -3 -10  -3 178.872 14.6816   1
  -3 -10  -3 179.430 14.4575   2
  -3  10  -3 188.821 11.3016   3
  -4 -10  -3 14.4029 4.26936   1
  -4  10  -3 4.71681 1.88624   7
  -4  10  -3 4.97378 0.44136   6
  -4  10  -3 4.87240 0.45153   6
  -5 -10  -3 106.034 11.1909   1
  -5 -10  -3 104.671 11.0427   2
  -5 -10  -3 97.8396 8.69058  10
  -5  10  -3 110.594 6.44775   6
  -5  10  -3 109.382 6.44123   6
  -5  10  -3 101.665 8.34465  12
  -5  10  -3 102.926 6.50583   9
  -5  10  -3 109.691 6.55625   9
  -5  10  -3 99.4938 7.59716   7
  -6 -10  -3 29.5398 5.93814   1
  -6 -10  -3 28.0128 4.51608  10
  -6 -10  -3 29.1751 3.79576   8
  -6  10  -3 25.0432 1.91923   9
  -6  10  -3 25.1268 1.66628   6
  -6  10  -3 24.7787 3.38108   7
  -6  10  -3 27.6230 4.07006  12
  -6  10  -3 23.9844 1.86456   9
   6  10   3 27.1777 5.45908  13
  -6  10  -3 25.4296 1.65653   6
  -7 -10  -3 59.3764 4.95230   8
  -7 -10  -3 58.5053 5.38511  10
  -7 -10  -3 51.9968 5.53752  10
  -7  10  -3 48.8185 3.21159   9
  -7  10  -3 41.3999 3.18241   9
  -7  10  -3 47.5604 6.81917  12
   7  10   3 56.4879 7.17983  13
  -8 -10  -3 51.5268 4.60891   8
  -8 -10  -3 50.9278 4.50581  10
   8  10   3 51.4919 6.43112  13
  -9 -11   3 28.2485 3.77481  10
  -9 -11   3 29.3014 4.00754   8
  -9  11   3 30.7611 1.99790   6
  -9  11   3 31.6472 2.15412   9
  -9  11   3 31.0807 3.32064   7
   9  11  -3 25.0743 4.64306  13
  -8 -11   3 1.23357 2.56043  10
  -8  11   3 2.11059 0.76843   9
  -8  11   3 2.27358 1.90707   7
   8  11  -3 2.25755 3.44302  13
  -8  11   3 2.75118 0.58145   6
  -7 -11   3 77.4565 10.2977   1
  -7 -11   3 76.5385 7.11629  10
  -7  11   3 67.7263 5.88707   7
   7  11  -3 78.7492 8.55415  13
  -7  11   3 67.6943 4.77664   9
  -7  11   3 67.0481 4.54287   6
  -6 -11   3 127.144 12.8309   1
  -6 -11   3 104.763 9.12884  10
  -6  11   3 104.404 6.86269   9
   6  11  -3 102.558 10.0522  13
  -6  11   3 104.872 7.83520   7
  -6  11   3 102.030 6.61591   6
   5 -11  -3 14.3989 4.18989   2
  -5 -11   3 9.37942 4.33262   1
  -5  11   3 12.5381 1.62807   9
  -5  11   3 12.8111 2.22552   7
  -5  11   3 12.4910 1.18805   6
  -5  11   3 12.5257 1.97787   3
   4 -11  -3 174.723 13.8800   2
  -4 -11   3 163.246 14.8491   1
  -4  11   3 170.581 11.1977   3
   3 -11  -3 0.83987 2.87282   2
  -3  11   3 0.95489 0.99579   3
  -3  11   3 -0.2605 0.88123   4
  -3  11   3 0.77815 0.81920   4
   2 -11  -3 198.767 15.0977   2
  -2  11   3 201.873 12.9949   4
  -2  11   3 203.341 13.1465   3
   1 -11  -3 646.223 40.2999   2
  -1  11   3 616.065 38.5065   4
   1  11  -3 603.905 38.4821   4
   0 -11  -3 61.4153 7.36825   2
   0  11  -3 79.5403 5.41710   4
   0  11  -3 84.7369 5.48095   4
  -1 -11  -3 15.4858 4.02261   2
  -1  11  -3 22.2092 1.63341   4
  -1  11  -3 22.6121 1.62960   4
  -2 -11  -3 153.460 12.9376   1
  -2 -11  -3 161.958 13.0136   2
  -2  11  -3 164.329 10.1378   3
  -3 -11  -3 66.8977 7.75635   1
  -3 -11  -3 72.1512 7.89971   2
  -3  11  -3 53.7233 3.57123   6
  -3  11  -3 57.0256 3.76028   3
  -4 -11  -3 75.5840 8.83837   2
  -4 -11  -3 69.9402 9.07589   1
  -4  11  -3 65.4435 4.10702   6
  -4  11  -3 69.8375 4.14057   9
  -4  11  -3 63.7757 4.14595   9
  -4  11  -3 69.3488 4.09936   6
  -4  11  -3 63.5395 5.29538   7
  -5 -11  -3 2.72392 4.21466   1
  -5 -11  -3 3.47349 2.86905  10
  -5  11  -3 3.66495 0.51415   9
   5  11   3 1.84965 4.42066  13
  -5  11  -3 0.31972 2.59831  12
  -5  11  -3 5.47753 1.86471   7
  -6 -11  -3 22.9422 3.89587  10
  -6 -11  -3 24.1036 3.43300   8
  -6 -11  -3 24.6537 5.81731   1
   6  11   3 20.5561 4.25488  13
  -6  11  -3 12.9581 1.13403   9
  -6  11  -3 17.0828 3.18237  12
  -6  11  -3 13.7259 1.18491   9
  -7 -11  -3 16.4188 3.20445  10
  -7 -11  -3 11.2951 2.62969   8
  -7 -11  -3 23.6563 4.25740  10
  -7  11  -3 15.0424 3.10584  12
  -8 -11  -3 -0.3297 1.53534  10
  -8 -11  -3 -0.1006 1.59463   8
   8  11   3 0.34432 2.74660  13
  -9 -12   3 5.54906 2.30846  10
  -9  12   3 7.03019 0.76295   9
  -9  12   3 4.75091 1.61722   7
  -9  12   3 7.58061 0.91293   9
  -8 -12   3 27.9901 4.73612  10
  -8  12   3 28.1063 3.19053   7
  -8  12   3 31.4037 2.08974   6
   8  12  -3 44.4339 8.22172  13
  -8  12   3 30.6673 2.27867   9
  -7 -12   3 2.33074 3.86624   1
  -7 -12   3 3.10648 2.71730  10
  -7  12   3 1.82087 0.58410   6
   7  12  -3 0.73920 4.06720  13
  -7  12   3 0.83605 1.94306   7
  -7  12   3 1.63808 0.67292   9
  -6 -12   3 119.336 13.5924   1
  -6  12   3 141.611 8.95599   9
  -6  12   3 146.960 9.92435   7
  -6  12   3 144.460 8.71169   6
   5 -12  -3 267.183 20.2055   2
  -5 -12   3 265.689 21.0698   1
  -5  12   3 270.297 16.0434   6
  -5  12   3 251.230 16.2652   9
  -5  12   3 257.810 16.9484   7
   4 -12  -3 218.717 17.2209   2
  -4  12   3 225.556 14.4419   3
  -4  12   3 222.033 13.6420   6
   3 -12  -3 92.5215 9.08340   2
  -3  12   3 92.5015 6.29359   4
  -3  12   3 92.9590 6.60686   3
  -3  12   3 91.5254 6.18887   4
   2 -12  -3 131.343 11.1973   2
  -2  12   3 132.526 9.14215   3
  -2  12   3 134.604 8.92706   4
   1 -12  -3 36.5683 5.45721   2
   1  12  -3 28.2298 3.29889   4
  -1  12   3 44.0049 3.63974   4
   0  12  -3 113.902 7.68753   4
  -1 -12  -3 221.872 15.6687   2
  -1  12  -3 194.182 12.2942   4
  -1  12  -3 195.296 12.2948   4
  -2  12  -3 38.5585 2.89265   3
  -3 -12  -3 243.783 18.6624   1
  -3 -12  -3 238.327 18.3284   2
  -3  12  -3 216.899 14.2167   6
  -3  12  -3 243.190 14.2175   6
  -3  12  -3 234.028 14.4048   3
  -4 -12  -3 67.5664 8.68013   1
  -4 -12  -3 74.0016 8.45053   2
  -4  12  -3 59.5234 3.88321   9
  -5 -12  -3 65.6729 6.72237  10
  -5 -12  -3 67.2013 8.98183   1
   5  12   3 62.0348 7.28016  13
  -6 -12  -3 7.73351 3.23134  10
  -6 -12  -3 9.18421 4.30406   1
  -6  12  -3 8.13088 2.80477  12
   6  12   3 6.44802 3.58742  13
  -7 -12  -3 27.2504 3.64099   8
  -7 -12  -3 22.7829 4.20708  10
  -7 -12  -3 23.3648 3.96337  10
   7  12   3 20.5469 4.26578  13
  -7  12  -3 25.3067 3.46854  12
  -8 -12  -3 16.5634 3.03100  10
   8  12   3 15.1599 3.15880  13
  -9 -13   3 2.91591 2.00700  10
  -8 -13   3 17.1680 3.57989  10
  -8  13   3 19.0814 1.41843   6
  -8  13   3 21.5920 3.22791   7
  -8  13   3 18.8988 1.39636   6
  -8  13   3 20.9894 1.61579   9
  -7 -13   3 75.3784 7.38853  10
  -7 -13   3 74.9505 9.80036   1
  -7  13   3 69.8022 4.55309   6
  -7  13   3 69.6043 4.77006   9
  -7  13   3 71.8563 6.07406   7
  -6 -13   3 31.7061 7.12759   1
  -6 -13   3 26.9533 5.13623  10
  -6  13   3 42.0522 4.61508   7
  -6  13   3 40.8702 2.62269   6
  -6  13   3 40.3765 2.88975   9
   5 -13  -3 18.5509 4.73986   2
  -5 -13   3 21.1342 5.72723   1
  -5  13   3 16.4416 1.45570   6
  -5  13   3 14.6468 1.89704   9
  -5  13   3 19.4199 2.90453   7
   5  13  -3 29.5568 5.42712  10
   4 -13  -3 49.3597 6.98061   2
  -4  13   3 45.1411 4.13077   7
  -4  13   3 47.3474 4.00221   3
  -4  13   3 47.1901 3.13688   6
   3 -13  -3 71.4425 7.88406   2
  -3  13   3 67.6759 4.65677   4
  -3  13   3 67.0310 5.21314   3
  -3  13   3 63.1794 4.56486   4
   2 -13  -3 97.3820 9.26193   2
  -2  13   3 95.0054 6.72517   4
   1 -13  -3 657.532 41.6954   2
  -1  13   3 661.435 39.4311   4
   1  13  -3 583.114 39.3344   4
   0 -13  -3 19.5758 4.49693   2
   0  13  -3 30.9583 2.79797   4
  -1 -13  -3 96.3064 9.10027   2
  -2 -13  -3 29.4969 5.42505   2
  -2  13  -3 27.0620 2.28681   3
  -3 -13  -3 25.2090 5.21498   2
  -3 -13  -3 23.4512 5.48729   1
  -3  13  -3 16.4042 1.39906   3
  -3  13  -3 18.0104 1.16971   6
  -3  13  -3 16.6755 1.44118   3
  -3  13  -3 16.0503 1.20442   6
  -4 -13  -3 12.7085 3.54456  10
  -4 -13  -3 15.5130 4.68917   2
  -4 -13  -3 13.0273 4.75740   1
  -4  13  -3 17.1461 1.16037   9
  -4  13  -3 22.1380 3.88582  12
  -4  13  -3 17.0600 1.19673   9
  -5 -13  -3 611.163 39.6863  10
  -5 -13  -3 637.018 42.8730   1
  -5  13  -3 626.731 39.0262  12
   5  13   3 605.038 39.5969  13
  -6 -13  -3 16.5958 5.68160   1
  -6  13  -3 26.4928 3.95688  12
  -7 -13  -3 25.5908 4.40005  10
  -7 -13  -3 23.2993 4.14368  10
   7  13   3 14.7299 3.99937  13
  -7  13  -3 27.0120 4.25878  12
  -8 -13  -3 4.62908 2.02940  10
   8  13   3 7.30580 2.36399  13
  -9 -14   3 28.9981 3.40668  10
  -8 -14   3 4.90506 2.94370  10
  -8  14   3 8.22620 2.10026   7
  -8  14   3 9.79295 0.75922   6
  -8  14   3 9.02555 1.03545   9
  -8  14   3 11.1626 0.78053   6
  -7 -14   3 3.07514 2.88915  10
  -7  14   3 5.47240 0.65872   6
  -7  14   3 4.90344 2.11557   7
  -7  14   3 4.79303 0.87255   9
  -6 -14   3 24.3718 4.62623  10
  -6 -14   3 28.4323 6.58731   1
  -6  14   3 18.3859 1.98538   9
  -6  14   3 18.6082 1.56712   6
  -6  14   3 19.1294 2.88299   7
   5 -14  -3 23.7063 5.76910   2
  -5 -14   3 23.2840 6.22913   1
  -5  14   3 21.5920 3.18648   7
  -5  14   3 18.6584 2.13043   9
   5  14  -3 30.4290 5.04285  10
  -5  14   3 20.8948 1.72147   6
   4 -14  -3 135.754 12.3161   2
  -4  14   3 127.180 8.97943   7
  -4  14   3 129.967 8.48391   9
  -4  14   3 129.183 8.97129   3
  -4  14   3 131.772 8.13784   6
   3 -14  -3 42.6077 6.53631   2
  -3  14   3 42.3746 3.73249   3
  -3  14   3 35.2372 2.77086   4
  -3  14   3 38.0021 2.85048   4
   2 -14  -3 1.69952 2.93430   2
  -2  14   3 3.33222 1.27232   4
   1 -14  -3 109.439 10.3926   2
   1  14  -3 86.7418 7.33293   4
  -1  14   3 110.649 7.43060   4
   0 -14  -3 333.038 24.3404   2
   0  14  -3 357.588 21.7913   4
  -1 -14  -3 53.9761 6.86033   2
  -2 -14  -3 114.053 11.2119   2
  -2  14  -3 134.683 7.83588   6
  -3 -14  -3 15.3243 4.45587   2
  -3 -14  -3 15.7711 5.01467   1
  -3  14  -3 12.7124 1.28937   9
  -3  14  -3 13.3017 1.06307   6
  -3  14  -3 13.2565 1.11620   9
  -3  14  -3 14.2086 1.27166   3
  -3  14  -3 16.3640 1.81373   3
  -3  14  -3 13.1831 0.98525   6
  -4 -14  -3 10.5764 4.71246   1
  -4  14  -3 14.9605 1.09816   9
  -4  14  -3 12.7447 3.80231  12
  -4  14  -3 12.5308 0.99493   9
  -5 -14  -3 2.43752 3.93391   1
  -5 -14  -3 2.10259 2.90807  10
  -5  14  -3 -1.1553 2.55174  12
  -6 -14  -3 74.1596 7.23002  10
  -6  14  -3 68.4924 6.81903  12
  -7 -14  -3 11.7957 2.62051  10
  -7 -14  -3 12.5756 2.42850  10
  -7  14  -3 12.0635 2.78230  12
  -8 -14  -3 20.5355 2.64745  10
  -8 -15   3 17.7654 2.96907  10
  -8  15   3 11.7256 2.21000   7
  -8  15   3 10.1544 0.92144   9
  -8  15   3 10.7490 0.92181   9
  -7 -15   3 3.41996 2.86480  10
  -7  15   3 -0.3299 1.93026   7
  -7  15   3 2.39951 0.69941   9
  -7  15   3 2.10491 0.44194   6
  -7  15   3 2.12262 0.51864   6
  -6 -15   3 86.1802 10.8160   1
  -6  15   3 72.7054 4.95561   9
  -6  15   3 69.0240 5.99944   7
  -6  15   3 71.7899 4.65466   6
  -5  15   3 96.7812 6.08236   6
  -5  15   3 94.9321 6.40903   9
  -5  15   3 96.9613 7.44391   7
   4 -15  -3 13.4030 4.93299   2
  -4  15   3 13.5321 1.71076   9
  -4  15   3 14.4795 1.36458   6
  -4  15   3 13.0405 2.20788   7
   4  15  -3 14.2395 3.90007  10
   3 -15  -3 24.6276 5.53152   2
  -3  15   3 22.3500 2.86806   3
   2 -15  -3 367.621 25.8954   2
  -2  15   3 353.961 22.6581   4
   1 -15  -3 6.73884 3.65591   2
  -1  15   3 6.84667 1.74870   4
   0 -15  -3 34.1222 5.90808   2
   0  15  -3 28.2553 2.96837   4
  -1 -15  -3 139.799 12.2279   2
  -1  15  -3 136.466 8.51574   6
  -2 -15  -3 74.3871 8.15870   2
  -2  15  -3 62.5270 4.37697   9
  -2  15  -3 63.2852 4.01800   6
  -2  15  -3 60.6576 4.66009   3
  -3 -15  -3 23.1173 5.32398   2
   3  15   3 16.8423 4.62632  10
  -3  15  -3 29.9984 1.78282   6
  -4 -15  -3 22.4242 6.00580   1
  -4  15  -3 22.0154 4.00236  12
  -4  15  -3 24.2129 3.51761  14
  -4  15  -3 21.8771 1.51763   9
  -4  15  -3 22.5508 1.58384   9
  -5 -15  -3 15.2156 3.88301  10
  -5 -15  -3 19.1477 5.64705   1
  -5  15  -3 12.2028 3.29536  12
  -6 -15  -3 119.089 10.2563  10
  -6  15  -3 156.508 10.4944  12
  -7 -15  -3 9.46283 3.15091  10
  -7 -15  -3 8.81753 2.76314  10
  -8 -16   3 2.74299 2.46596  10
  -7  16   3 12.2818 0.96341   6
  -7  16   3 12.4265 2.38582   7
  -7  16   3 11.0639 0.93733   6
  -7  16   3 11.5176 1.25546   9
  -6  16   3 97.1340 6.19269   9
   6  16  -3 72.2842 9.21465  10
  -6  16   3 100.177 7.32022   7
  -6  16   3 98.6818 5.91700   6
   5  16  -3 215.410 17.5272  10
  -5  16   3 248.407 15.2711   9
  -5  16   3 255.214 14.9581   6
  -5  16   3 251.040 16.1209   7
   4 -16  -3 21.7161 5.72348   2
  -4 -16   3 26.1799 4.03892  13
  -4  16   3 19.3148 2.85367   7
   4  16  -3 27.9519 4.86255  10
  -4  16   3 19.2384 2.19194   9
   3 -16  -3 201.279 16.0694   2
   3  16  -3 167.115 14.1538  10
  -3  16   3 203.247 12.0479  11
   2 -16  -3 52.0061 7.47837   2
   1 -16  -3 114.318 11.2084   2
   1  16  -3 124.078 8.36145   4
  -1  16   3 103.404 8.11431   4
   0 -16  -3 28.9464 5.96541   2
   0  16  -3 34.4233 3.09815   4
  -1 -16  -3 37.3241 6.62518   2
  -1  16  -3 33.0689 2.93824   9
  -1  16  -3 33.8341 3.42178   3
  -2 -16  -3 2.26890 3.10719   2
  -2  16  -3 0.91336 0.93124   9
   2  16   3 0.90215 2.97501  10
  -2  16  -3 1.93539 0.45144   6
  -3 -16  -3 13.8610 4.51546   2
  -3  16  -3 10.6379 0.92419   6
  -4 -16  -3 54.5042 8.95555   1
  -4  16  -3 58.7378 3.65160   9
  -4  16  -3 57.0904 3.69491   9
   4  16   3 52.9209 7.42349  10
  -4  16  -3 66.4989 6.21266  12
  -5 -16  -3 209.050 15.3995  10
  -5 -16  -3 209.361 18.7149   1
  -5  16  -3 215.129 14.8418  12
  -6 -16  -3 12.8239 3.32180  10
  -6 -16  -3 12.3124 3.74731  10
  -6  16  -3 10.3333 3.16447  12
  -7 -16  -3 0.39145 2.06275  10
  -8 -17   3 3.24222 2.32910  10
  -7 -17   3 13.5261 3.46793  10
  -7  17   3 10.6158 0.83719   6
  -7  17   3 12.0304 1.10880   9
  -7  17   3 11.6590 0.84594   6
   6  17  -3 12.0899 4.29169  10
  -6  17   3 21.3595 1.92154   9
  -6  17   3 20.6118 3.27275   7
  -6  17   3 20.1865 1.50443   6
  -5  17   3 22.6619 2.19098   9
  -5  17   3 24.7569 1.82778   6
  -5  17   3 23.0584 3.38386   7
  -4 -17   3 51.3432 5.49619  13
   4  17  -3 49.6420 6.69449  10
  -4  17   3 59.1618 4.09417   9
   3 -17  -3 12.3349 4.40273   2
  -3 -17   3 8.90181 2.52299  13
   3  17  -3 7.91627 3.23595  10
  -3  17   3 14.6419 1.75260  11
   2 -17  -3 49.0128 7.82258   2
   2  17  -3 67.3707 6.37007  10
   1 -17  -3 88.5319 9.95648   2
   0 -17  -3 4.52760 3.23719   2
  -1 -17  -3 161.095 14.5255   2
   1  17   3 188.798 13.3341  10
  -1  17  -3 160.267 11.1409   9
  -1  17  -3 176.014 10.7356  11
  -2 -17  -3 8.59917 3.01408  13
  -2 -17  -3 8.81716 3.82523   2
  -2  17  -3 10.7217 1.48144   9
   2  17   3 9.40992 3.63824  10
  -2  17  -3 12.7826 1.07593   6
  -2  17  -3 12.5462 3.55410  14
  -2  17  -3 10.2524 3.41987  12
  -3 -17  -3 18.0653 3.28342  13
  -3  17  -3 14.1544 1.24310   6
  -3  17  -3 14.2416 1.64231   9
  -3  17  -3 15.8885 3.24067  12
  -3  17  -3 15.4053 1.16959   6
   3  17   3 16.4536 4.32323  10
  -4 -17  -3 88.1799 10.5732   1
  -4  17  -3 67.0108 4.29853   9
  -4  17  -3 64.1620 4.24253   9
   4  17   3 75.3667 8.26903  10
  -4  17  -3 63.6586 6.50707  12
  -5 -17  -3 165.841 13.5235  10
  -5  17  -3 201.240 13.2171  12
  -6 -17  -3 1.15826 3.10221  10
  -6 -17  -3 0.94106 2.61750  10
  -7 -17  -3 0.62600 1.94361  10
  -7 -18   3 2.22784 1.94561  10
  -7  18   3 0.81064 0.40632   9
   7  18  -3 1.22610 3.50394  10
  -7  18   3 1.03760 0.37899   9
  -6  18   3 3.26315 0.84280   9
  -6  18   3 3.97510 0.55358   6
   6  18  -3 13.4233 4.43446  10
  -5  18   3 139.248 9.16752   6
   5  18  -3 157.257 12.3462  10
  -5  18   3 150.800 9.52340   9
  -4 -18   3 62.3732 6.50731  13
  -4  18   3 63.0198 4.58794   9
   4  18  -3 62.8426 7.22897  10
  -3 -18   3 21.6528 4.05349  13
   3  18  -3 19.1234 3.94879  10
  -3  18   3 16.5693 1.73997  11
  -3  18   3 16.8308 1.65046  11
   2 -18  -3 201.262 16.9174   2
  -2 -18   3 189.732 13.3797  13
   2  18  -3 196.383 14.1123  10
  -2  18   3 182.575 12.3870  11
   1 -18  -3 2.54105 3.43684   2
  -1  18   3 2.86565 2.01162  10
   0 -18  -3 0.28483 2.92618   2
   0  18   3 -1.6581 2.41963  10
   0  18  -3 3.16302 1.63765  11
  -1 -18  -3 17.6193 4.81106   2
  -1 -18  -3 20.5254 3.51079  13
  -1  18  -3 19.8020 1.59847  11
  -1  18  -3 17.2881 1.53656  11
   1  18   3 18.6508 3.84526  10
  -2 -18  -3 12.0530 3.21068  13
  -2  18  -3 16.8850 3.34849  12
  -2  18  -3 17.0739 2.09207   9
   2  18   3 8.65740 3.80476  10
  -2  18  -3 14.5374 1.26710   6
  -3 -18  -3 2.85402 2.75135  13
  -3  18  -3 15.2426 3.23143  12
  -3  18  -3 7.97449 0.81514   6
  -3  18  -3 8.29723 1.17675   9
  -3  18  -3 8.35421 0.81141   6
   3  18   3 1.35367 3.42839  10
  -4 -18  -3 48.6600 9.02757   1
  -4  18  -3 56.8541 3.43563   9
   4  18   3 39.3394 7.12743  10
  -4  18  -3 57.8171 3.48398   9
  -4  18  -3 54.0666 6.01438  12
  -5 -18  -3 0.03228 2.86663  10
  -5 -18  -3 1.27643 2.29422  10
  -5  18  -3 -1.0102 3.07887  12
   5  18   3 0.55796 2.60770  10
  -6 -18  -3 35.7049 4.36706  10
  -6 -18  -3 41.3035 4.39211  10
  -7 -18  -3 2.06113 1.95776  10
   7  19  -3 4.47864 2.47161  10
  -6  19   3 20.9040 1.45541   6
  -6  19   3 19.6882 1.44386   6
  -6  19   3 20.0624 1.74447   9
   6  19  -3 21.0627 4.24828  10
   5  19  -3 164.838 12.1123  10
  -5  19   3 150.109 9.49002   6
  -5  19   3 148.036 9.76371   9
  -4 -19   3 54.8063 6.09549  13
   4  19  -3 53.0332 6.44127  10
  -4  19   3 35.2296 3.46456   9
  -3 -19   3 24.5055 4.29779  13
   3  19  -3 22.3146 4.23249  10
  -2 -19   3 26.0064 3.92739  13
  -2  19   3 26.6403 3.04134  11
   2  19  -3 25.2270 4.14691  10
  -1 -19   3 0.98582 2.62026  13
   1 -19  -3 2.05296 2.49267  13
  -1  19   3 0.64722 2.27253  10
   1  19  -3 4.05480 2.76681  10
   0 -19  -3 7.75561 2.86034  13
   0  19  -3 5.47334 1.82606  11
  -1 -19  -3 71.6038 6.67880  13
   1  19   3 84.0902 7.73900  10
  -2 -19  -3 121.572 9.60432  13
  -2  19  -3 123.259 8.27813   9
  -2  19  -3 131.931 7.96582   6
  -2  19  -3 141.859 9.81370  12
   2  19   3 122.424 10.7619  10
  -3 -19  -3 89.2606 7.84026  13
  -3  19  -3 93.8040 5.66805   6
  -3  19  -3 85.5249 5.69330   6
  -3  19  -3 95.2032 7.85027  12
   3  19   3 98.8041 9.09484  10
  -3  19  -3 88.4070 5.94200   9
  -4  19  -3 6.19046 3.33430  12
   4  19   3 3.83317 4.00757  10
   5  19   3 26.7917 4.69254  10
  -6 -19  -3 12.4818 2.86298  10
   7  20  -3 6.09869 3.05326  10
   6  20  -3 1.45542 3.40821  10
  -6  20   3 3.41060 0.65325   9
  -6  20   3 2.51579 0.35361   6
  -6  20   3 2.08493 0.34776   6
  -5  20   3 20.4920 2.12425   9
  -5  20   3 21.3825 1.60853   6
  -4 -20   3 69.0895 7.23070  13
  -4  20   3 79.8234 5.06886   9
   4  20  -3 54.9443 7.49942  10
  -3 -20   3 12.8694 3.42358  13
   3  20  -3 14.1823 3.69258  10
  -2 -20   3 83.0197 7.51252  13
  -2  20   3 90.9734 6.06318  11
   2  20  -3 84.8860 7.78890  10
   1 -20  -3 54.8732 5.22704  13
  -1 -20   3 40.0680 5.78583  13
   1  20  -3 45.6768 5.35726  10
  -1  20   3 48.2205 5.11916  10
   0 -20  -3 63.7149 5.88776  13
   0  20   3 61.1288 6.18490  10
   0  20  -3 50.8097 4.52347  11
  -1 -20  -3 84.1520 7.17293  13
   1  20   3 83.6340 7.92531  10
  -2 -20  -3 49.2147 5.76555  13
  -2  20  -3 59.9169 3.79045   6
   2  20   3 48.7693 6.70262  10
  -2  20  -3 63.4635 4.33889   9
  -2  20  -3 61.4170 3.80083   6
  -3  20  -3 52.5306 3.46150   6
  -3  20  -3 49.0156 3.39054   6
  -3  20  -3 59.6916 3.82349   9
   4  20   3 3.10491 2.70335  10
   5  20   3 36.2935 6.00408  10
  -6 -20  -3 0.40214 1.94898  10
   6  21  -3 0.07684 2.23417  10
  -6  21   3 0.16787 0.43173   9
  -6  21   3 0.70151 0.37871   9
  -5  21   3 8.04037 1.19000   9
  -5  21   3 7.10960 0.75328   6
  -4 -21   3 0.28491 2.55098  13
  -4  21   3 -0.8051 1.12682   9
   4  21  -3 2.63621 3.39206  10
  -3 -21   3 14.6554 3.23724  13
  -2 -21   3 0.10382 2.27241  13
   2  21  -3 0.58520 2.47981  10
  -2  21   3 4.36630 1.19457  11
  -2  21   3 4.40440 1.18777  11
   1 -21  -3 4.74977 2.65526  13
  -1 -21   3 5.86573 2.45565  13
  -1  21   3 3.72223 1.65226  11
   1  21  -3 4.70496 2.43755  11
   0 -21  -3 151.144 11.4547  13
   0  21   3 158.310 11.9289  10
   0  21  -3 160.446 10.3137  11
   0  21  -3 169.751 10.2854  11
  -1 -21  -3 246.266 16.5544  13
   1  21   3 233.477 16.8983  10
  -2 -21  -3 7.17722 2.92279  13
  -2  21  -3 5.72816 0.80568   6
  -2  21  -3 7.39247 1.52577   9
   2  21   3 10.4019 3.72799  10
  -3 -21  -3 1.24314 2.97655  13
  -3  21  -3 1.19495 0.41470   6
   3  21   3 0.10277 3.31001  10
  -3  21  -3 0.93964 0.44713   6
  -3  21  -3 1.03973 0.80745   9
   4  21   3 11.7667 4.21042  10
   5  21   3 20.1205 4.05028  10
   6  22  -3 10.2513 2.53890  10
   5  22  -3 17.4383 3.29462  10
  -5  22   3 14.7055 1.21351   6
  -5  22   3 18.1947 1.65420   9
  -4 -22   3 22.6900 3.46404  13
  -4  22   3 14.6801 1.39897   6
   4  22  -3 20.2434 3.94190  10
  -4  22   3 19.8550 2.21881   9
  -3 -22   3 3.68021 2.45620  13
   3  22  -3 2.76098 2.84004  10
  -2 -22   3 -1.5702 2.35299  13
   2  22  -3 1.29935 2.20391  10
  -2  22   3 -0.1734 0.66235  11
  -2  22   3 0.34643 0.79411  11
   1 -22  -3 3.95281 2.47624  13
  -1 -22   3 5.19665 2.46601  13
  -1  22   3 3.95730 1.89244  11
   0 -22  -3 31.6172 4.68851  13
   0  22  -3 25.9630 2.24733  11
   0  22  -3 21.2411 2.11201  11
  -1 -22  -3 8.17550 2.79308  13
   1  22   3 6.41644 2.96721  10
  -2 -22  -3 9.94554 2.84071  13
  -2  22  -3 4.64573 1.21737   9
  -2  22  -3 5.36200 0.76798   6
   2  22   3 11.1340 2.90507  10
  -3 -22  -3 3.38420 2.42623  13
   3  22   3 4.80956 3.31182  10
  -3  22  -3 5.63237 0.96931   9
  -3  22  -3 6.34683 0.59972   6
  -3  22  -3 5.70721 0.63116   6
   4  22   3 -2.3587 2.26182  10
   5  22   3 3.92204 2.95271  10
   6  23  -3 0.10693 2.44141  10
   5  23  -3 2.27581 2.68821  10
  -4 -23   3 20.4537 3.84989  13
  -4  23   3 16.4440 1.40837   6
  -4  23   3 15.6847 1.87142   9
   4  23  -3 15.7882 2.95247  10
  -3 -23   3 46.6847 5.34210  13
   3  23  -3 44.4695 5.20971  10
   2 -23  -3 5.37572 2.52168  13
   1 -23  -3 6.90504 2.43683  13
  -1  23   3 6.55164 1.50513  11
   1  23  -3 3.82302 1.56452  11
   0 -23  -3 19.5604 3.36152  13
   0  23   3 21.8183 3.29676  10
  -1 -23  -3 21.2105 3.54346  13
  -2 -23  -3 20.1772 3.28337  13
   2  23   3 12.8286 3.42072  10
  -2  23  -3 14.5368 1.98156   9
  -2  23  -3 15.0673 1.31873   6
  -3 -23  -3 15.9382 2.97581  13
  -3  23  -3 7.13677 1.05647   9
  -3  23  -3 9.51078 0.79724   6
  -3  23  -3 10.8913 0.81351   6
   3  23   3 13.9950 3.60283  10
   4  23   3 23.6193 4.60862  10
   5  23   3 1.81770 2.64334  10
   5  24  -3 11.6122 2.55653  10
  -4 -24   3 4.50669 2.02999  13
  -4  24   3 5.95202 1.12734   9
   4  24  -3 6.26208 2.37865  10
  -3 -24   3 7.36358 2.51749  13
   3  24  -3 6.38108 2.57148  10
   1 -24  -3 16.2070 3.37368  13
  -1 -24   3 18.9058 3.01513  13
   1  24  -3 20.0907 2.21029  11
  -1  24   3 15.8990 1.88897  11
  -1  24   3 14.2021 2.03715  11
   1  24  -3 22.2652 2.21449  11
   0 -24  -3 1.75693 2.42315  13
   0 -24   3 0.38436 2.34900  13
   0  24   3 1.52642 1.59251  11
  -1 -24  -3 4.29379 2.57957  13
   1  24   3 0.98763 2.05193  10
  -2 -24  -3 13.0868 2.78584  13
   2  24   3 12.6052 3.12233  10
  -2  24  -3 16.3014 1.82358   9
  -2  24  -3 15.1050 1.25063   6
  -3 -24  -3 23.6979 3.78318  13
  -3  24  -3 27.7789 1.90994   9
   3  24   3 25.2579 4.38682  10
  -3  24  -3 28.5902 1.98418   9
   4  24   3 3.41415 2.48535  10
  -4 -25   3 16.6823 2.72507  13
   4  25  -3 14.4450 2.55029  10
  -3 -25   3 3.36850 2.03363  13
   3  25  -3 2.27683 1.45842  11
   2 -25  -3 32.9577 4.16022  13
  -2 -25   3 21.5310 4.09791  13
   2  25  -3 23.0666 2.69184  11
   1 -25  -3 1.27821 1.97651  13
  -1 -25   3 2.17722 2.09574  13
   0 -25  -3 -2.0380 2.49171  13
   0 -25   3 0.61036 1.81053  13
   0  25   3 -0.8351 1.23288  11
  -1 -25  -3 0.13556 2.06668  13
   1  25   3 0.70028 1.54253  10
   1  25   3 1.06644 1.23328  11
  -2 -25  -3 22.4528 3.14204  13
  -2  25  -3 18.5219 1.39571   6
   2  25   3 20.7779 3.35848  10
  -2  25  -3 16.7065 1.88782   9
   3  25   3 6.82358 2.37114  10
  -3 -26   3 7.86247 1.89445  13
   3  26  -3 6.10347 1.27888  11
   2 -26  -3 24.2227 3.13169  13
  -2 -26   3 30.5390 3.76666  13
  -1 -26   3 3.45985 1.97512  13
   1 -26  -3 7.05627 1.98960  13
   0 -26   3 7.18856 2.35446  13
   0 -26  -3 7.53675 2.12582  13
   0  26   3 7.62476 1.13460  11
   0  26   3 7.86633 1.15729  11
  -1 -26  -3 0.47591 1.77263  13
   1  26   3 0.28956 1.08994  11
  -1  26  -3 -0.0114 1.31775   9
  -2 -26  -3 0.68770 1.48015  13
   2  26   3 -0.1272 1.58519  10
   2 -27  -3 2.62566 1.35961  13
  -2 -27   3 0.98426 1.52054  13
  -1 -27   3 6.57850 1.84288  13
   1 -27  -3 9.97193 1.83743  13
   0 -27  -3 0.97731 1.51478  13
   0 -27   3 1.76360 1.75257  13
  -1 -27  -3 5.44171 1.69207  13
   1  27   3 5.54516 0.76242  11
   1  27   3 7.10468 1.00372  11
  10   0  -4 4.61674 2.87899  13
 -10   0   4 1.26376 1.26544   8
   9   0  -4 4.01960 3.17254  13
  -9   0   4 0.00126 1.52482   7
  -8   0   4 14.7769 2.67125  10
   8   0  -4 15.6751 4.38889  13
  -7   0   4 35.7627 4.15553  10
  -6   0   4 7.00196 2.90754   1
  -5   0   4 22.1333 4.16942   1
  -4   0   4 281.003 19.4268   1
  -4   0   4 288.227 19.1473   5
  -3   0   4 78.6002 6.12603   4
  -3   0   4 85.4945 7.81917   5
  -2   0   4 8172.91 492.424   5
  -2   0   4 7930.68 488.461   4
   1   0  -4 1256.64 77.8074   4
  -1   0   4 1294.06 79.0615   5
   0   0  -4 3402.40 199.942   5
   0   0  -4 3219.51 197.837   4
   0   0   4 3246.70 199.160   5
   0   0  -4 3316.19 197.986   4
   0   0  -4 3047.63 198.689   5
   0   0  -4 3362.47 197.927   3
  -1   0  -4 7.97961 1.74166   2
  -1   0  -4 7.19968 1.77964   5
  -1   0  -4 8.25483 1.43517   3
  -1   0  -4 7.48778 1.56328   4
  -1   0  -4 5.92450 1.20008   4
  -1   0  -4 6.45487 1.40198   5
  -2   0  -4 1774.85 110.338   4
  -2   0  -4 1719.89 110.474   4
  -2   0  -4 1847.75 111.165   2
  -2   0  -4 1920.80 110.512   3
  -3   0  -4 0.73902 0.98222   3
  -3   0  -4 1.13633 1.63180   2
  -3   0  -4 1.38353 1.25825   4
  -3   0  -4 0.91649 1.38450   1
  -4   0  -4 357.715 23.0769   3
  -4   0  -4 364.197 22.9710   4
  -4   0  -4 365.149 24.6449   2
  -5   0  -4 4.17326 1.44168   8
  -6   0  -4 116.178 7.89530   8
  -7   0  -4 3.60099 1.51110   8
  -8   0  -4 59.7513 4.26807   8
   9   0   4 4.05456 2.59297  13
  10  -1  -4 11.8685 3.05510  13
 -10  -1   4 9.18482 1.56927   8
  10   1  -4 11.2049 3.14978  13
   9  -1  -4 4.70874 3.11705  13
   9  -1  -4 4.23949 3.20413  13
  -9   1   4 6.65435 1.57787   7
   9   1  -4 9.50906 3.55077  13
   8  -1  -4 7.89782 3.33797  13
  -8   1   4 10.6746 1.72243  11
  -7  -1   4 33.6103 4.41453  10
  -7   1   4 26.0318 3.61035  10
  -6  -1   4 26.4760 4.51490   1
  -6   1   4 20.6635 3.71628   1
  -6   1   4 22.5767 3.85144   4
  -5  -1   4 8.83799 2.20028   5
  -5  -1   4 9.52839 3.26670   1
  -5   1   4 12.4160 2.22769   4
  -5   1   4 13.4441 2.99548   1
  -4  -1   4 366.792 25.3136   1
  -4  -1   4 374.591 25.1986   5
  -4   1   4 390.261 24.1930   5
  -4   1   4 372.815 24.8354   1
  -4   1   4 381.953 23.8003   4
  -3  -1   4 994.395 63.2802   5
  -3   1   4 1028.26 61.6925   4
  -3   1   4 1000.39 62.7501   5
  -2  -1   4 1397.88 83.5844   5
  -2   1   4 1332.71 81.9397   4
  -2   1   4 1242.95 82.0803   3
  -2   1   4 1407.68 83.2914   5
   1  -1  -4 9462.66 564.000   2
  -1  -1   4 8485.76 565.236   5
  -1   1   4 9999.99 568.688   5
   1   1  -4 9115.10 560.345   4
   0  -1  -4 3027.43 192.205   4
   0  -1  -4 2899.56 192.110   3
   0  -1  -4 3061.87 192.686   5
   0  -1  -4 2957.68 192.321   2
   0   1  -4 3414.27 192.141   3
   0   1  -4 3401.86 194.485   5
   0   1  -4 3410.67 192.196   4
   0   1   4 2899.84 193.294   5
   0   1  -4 3302.01 192.902   5
   0   1  -4 3319.92 192.074   4
  -1  -1  -4 211.874 12.7612   5
  -1  -1  -4 207.265 13.1467   5
  -1  -1  -4 217.271 12.4271   3
  -1  -1  -4 203.249 12.7548   2
  -1  -1  -4 210.610 12.5158   4
  -1   1  -4 168.902 12.2062   4
  -1   1  -4 185.081 11.9558   5
  -1   1  -4 180.039 12.1866   3
  -1   1  -4 172.234 12.0936   4
  -1   1  -4 179.840 11.8879   5
  -1   1  -4 170.711 12.0402   3
  -2  -1  -4 243.389 15.7597   3
  -2  -1  -4 248.918 16.5178   2
  -2  -1  -4 254.715 15.4879   5
  -2  -1  -4 268.551 15.6213   5
  -2  -1  -4 260.715 15.8922   4
  -2   1  -4 238.966 15.5979   3
  -2   1  -4 240.713 15.6088   4
  -2   1  -4 240.952 16.2379   2
  -2   1  -4 217.706 15.4308   4
  -3  -1  -4 531.452 33.0946   2
  -3  -1  -4 493.599 32.3778   1
  -3  -1  -4 510.993 31.8683   3
  -3  -1  -4 532.821 31.9898   4
  -3   1  -4 531.190 31.6714   4
  -3   1  -4 508.846 32.7615   2
  -3   1  -4 474.884 31.4133   4
  -3   1  -4 500.800 31.6781   3
  -4  -1  -4 505.743 32.2120   2
  -4  -1  -4 508.491 30.6316   4
  -4   1  -4 480.781 30.0150   4
  -4   1  -4 469.529 30.1356   4
  -4   1  -4 464.553 30.3821   3
  -5  -1  -4 13.4983 1.98223   8
  -5  -1  -4 11.0515 2.11747   4
  -5   1  -4 12.5540 1.51402   4
  -5   1  -4 12.3364 1.80191   8
  -6  -1  -4 93.3134 6.84338   8
  -6   1  -4 97.5692 6.67022   8
  -7  -1  -4 9.34612 1.86488   8
  -7   1  -4 4.39938 1.40075   8
  -8  -1  -4 5.00720 1.36099   8
   8   1   4 4.90678 3.05469  13
   9   1   4 7.80879 2.82216  13
  10  -2  -4 14.2655 3.09988  13
 -10  -2   4 12.3211 1.87115   8
  10   2  -4 11.3120 3.27398  13
   9  -2  -4 3.68937 2.95648  13
   9  -2  -4 1.35800 2.93609  13
   9   2  -4 -0.9183 3.15570  13
  -9   2   4 0.33885 1.10755   7
  -8  -2   4 92.5276 7.41942  10
   8  -2  -4 90.2148 8.80757  13
  -8   2   4 85.4512 6.02982  11
   8   2  -4 90.5581 9.02860  13
   8   2  -4 86.3897 9.37489  13
  -7  -2   4 37.0508 4.44819  10
  -7  -2   4 36.5830 5.36834   1
  -7   2   4 37.5400 4.14612  10
   7   2  -4 31.2107 5.88700  13
  -6  -2   4 314.937 21.7904   1
  -6   2   4 302.657 19.9539   4
  -5  -2   4 166.284 11.9997   5
  -5  -2   4 170.370 12.9336   1
  -5   2   4 152.515 11.7882   1
  -5   2   4 165.706 11.0876   4
  -4  -2   4 401.314 24.7575   1
  -4  -2   4 423.329 25.1605   5
  -4   2   4 323.720 22.8035   4
  -4   2   4 311.456 23.6640   1
  -3  -2   4 375.074 25.9868   5
  -3   2   4 395.659 25.0748   5
  -3   2   4 393.231 24.2177   4
  -3   2   4 387.139 24.1723   3
  -2  -2   4 141.688 10.0109   5
  -2   2   4 112.405 9.13491   5
  -2   2   4 115.363 7.93074   3
  -2   2   4 116.968 8.09280   4
   1  -2  -4 182.639 12.4826   2
  -1   2   4 194.747 12.1052   4
  -1   2   4 189.015 13.3986   5
   0  -2  -4 846.623 50.6430   5
   0  -2  -4 881.100 50.0352   4
   0  -2  -4 884.944 50.2887   2
   0   2  -4 795.637 49.9860   5
   0   2  -4 739.352 49.6542   4
   0   2  -4 806.672 49.7474   3
   0   2  -4 747.453 49.6216   3
   0   2   4 873.649 51.2872   5
   0   2  -4 776.882 50.1857   5
   0   2  -4 789.467 49.8082   4
  -1  -2  -4 636.746 42.3693   2
  -1  -2  -4 642.620 41.9287   3
  -1  -2  -4 666.132 42.4672   5
  -1  -2  -4 611.618 42.0158   4
  -1   2  -4 713.857 41.7194   4
  -1   2  -4 735.778 41.8282   4
  -1   2  -4 721.070 41.8030   3
  -1   2  -4 723.294 41.7151   3
  -2  -2  -4 45.1691 4.43104   5
  -2  -2  -4 39.1989 4.62291   1
  -2  -2  -4 43.9356 4.31108   4
  -2  -2  -4 42.6726 3.89060   3
  -2  -2  -4 45.3138 4.69569   2
  -2  -2  -4 48.2037 4.28251   5
  -2   2  -4 60.2839 3.84859   4
  -2   2  -4 61.5662 3.80869   3
  -3  -2  -4 374.485 24.9887   2
  -3  -2  -4 350.964 24.5590   1
  -3  -2  -4 363.628 23.9500   4
  -3   2  -4 401.482 23.6252   3
  -3   2  -4 379.974 23.2926   4
  -3   2  -4 387.885 23.4449   4
  -4  -2  -4 89.0382 7.56010   4
  -4  -2  -4 89.4587 7.82421   1
  -4  -2  -4 91.1167 8.75075   2
  -4   2  -4 120.929 7.37983   3
  -4   2  -4 101.683 6.65375   4
  -4   2  -4 112.539 6.86123   4
  -5  -2  -4 7.26703 1.48255   8
  -5  -2  -4 9.66800 3.60080   2
  -5  -2  -4 5.08651 1.85053   4
  -5   2  -4 3.16034 1.22204   8
  -5   2  -4 2.74299 1.25837   3
  -6  -2  -4 2.72233 1.37751   8
  -6   2  -4 1.14797 1.12785   8
  -7  -2  -4 177.309 11.1335   8
  -7   2  -4 159.236 10.7477   8
   7   2   4 167.110 13.2332  13
  -8  -2  -4 20.2256 2.52087   8
   8   2   4 19.5763 4.47364  13
   9   2   4 -0.1148 2.14872  13
  10  -3  -4 -0.8379 2.31565  13
 -10  -3   4 1.51374 1.42931   8
  10   3  -4 0.73745 2.86608  13
   9  -3  -4 9.96783 3.83391  13
  -9  -3   4 7.87258 1.97902  10
   9  -3  -4 13.0014 3.29577  13
  -9   3   4 13.5436 2.00052   7
   9   3  -4 9.40365 3.71467  13
  -8  -3   4 87.6502 7.39319  10
   8   3  -4 84.2642 9.00665  13
   8   3  -4 82.7167 9.42930  13
  -8   3   4 87.0127 5.80648  11
  -7  -3   4 16.3489 3.91487   1
  -7  -3   4 19.1190 3.32715  10
   7   3  -4 26.6266 4.89926  13
  -7   3   4 18.8689 2.35316  11
  -6  -3   4 367.398 24.3240   1
  -6   3   4 317.771 21.7466   4
  -5  -3   4 8.48745 2.85610   5
  -5  -3   4 10.9670 3.63968   1
  -4  -3   4 226.020 15.4497   1
  -4  -3   4 241.401 16.0605   5
  -4   3   4 178.092 14.0731   1
  -4   3   4 186.415 13.3526   4
  -3  -3   4 74.1244 7.69394   5
  -3   3   4 89.4007 7.56450   1
  -3   3   4 84.4592 5.77768   3
  -3   3   4 81.4593 6.25527   5
  -3   3   4 75.2009 5.69951   4
   2  -3  -4 138.155 9.93863   2
  -2  -3   4 140.802 10.9772   5
  -2   3   4 138.396 9.09755   3
  -2   3   4 137.729 9.15106   4
  -2   3   4 141.316 10.2776   5
   1  -3  -4 5267.21 323.859   2
   1   3  -4 5542.86 322.542   4
  -1   3   4 5209.68 322.454   4
  -1   3   4 5287.63 323.573   5
   0  -3  -4 2355.16 147.538   4
   0  -3  -4 2669.45 148.062   5
   0  -3  -4 2585.22 147.650   2
   0   3  -4 2317.16 147.083   5
   0   3  -4 2400.48 146.885   4
   0   3  -4 2279.98 146.940   4
   0   3  -4 2299.41 146.829   3
   0   3  -4 2311.83 146.930   3
   0   3  -4 2477.90 147.975   5
   0   3   4 2534.13 148.397   5
  -1  -3  -4 1972.83 118.644   5
  -1  -3  -4 1833.46 118.035   4
  -1  -3  -4 1815.40 118.425   2
  -1   3  -4 1995.59 117.666   4
  -1   3  -4 1936.74 117.577   4
  -1   3  -4 2039.67 117.678   3
  -1   3  -4 1972.33 117.573   3
  -2  -3  -4 64.5322 5.89565   5
  -2  -3  -4 70.0944 6.24706   2
  -2  -3  -4 65.8167 5.44510   4
  -2  -3  -4 64.4240 6.30368   1
  -2   3  -4 73.0279 4.73627   4
  -2   3  -4 65.8268 4.77905   3
  -2   3  -4 73.7658 4.66405   4
  -2   3  -4 63.6485 4.66632   3
  -3  -3  -4 19.8632 3.72495   1
  -3  -3  -4 20.5993 2.31698   5
  -3  -3  -4 18.8785 2.83960   4
  -3  -3  -4 19.2195 2.41157   5
  -3  -3  -4 21.3908 3.66983   2
  -3   3  -4 27.4284 2.34231   3
  -4  -3  -4 8.52919 3.27435   2
  -4  -3  -4 6.76088 2.60473   1
  -4   3  -4 6.19934 1.40043   3
  -5  -3  -4 4.44469 3.38436   2
  -5  -3  -4 4.04305 2.24521   4
  -5  -3  -4 5.77406 1.73618   8
  -5   3  -4 7.18351 1.56479   3
  -5   3  -4 9.48129 1.16509   9
  -5   3  -4 7.39586 1.39179   8
  -6  -3  -4 103.009 7.41605  10
  -6  -3  -4 101.056 7.22421   8
  -6   3  -4 97.4358 6.49423   9
  -6   3  -4 96.6328 6.67894   8
  -6   3  -4 91.8282 6.45831   9
   6   3   4 104.891 9.00702  13
  -7  -3  -4 103.197 6.99184   8
   7   3   4 100.410 9.68126  13
  -7   3  -4 86.7644 6.53852   9
  -8  -3  -4 16.6722 2.61491   8
   8   3   4 18.8777 4.54579  13
   9   3   4 3.27848 2.72350  13
  10  -4  -4 17.0819 3.01039  13
  10   4  -4 18.1661 3.46830  13
  -9  -4   4 7.60403 2.40150  10
   9  -4  -4 10.6095 3.25565  13
   9   4  -4 7.98958 3.75937  13
  -9   4   4 10.2036 2.13316   7
  -8   4   4 23.9647 3.45043   7
  -8   4   4 25.6002 2.09310  11
   8   4  -4 14.3960 4.06507  13
  -7  -4   4 15.8178 3.35500  10
  -7  -4   4 12.7011 3.67918   1
   7   4  -4 19.0852 4.88020  13
  -7   4   4 19.9952 2.03139  11
  -6  -4   4 117.388 11.0762   1
  -6   4   4 131.448 8.74907   4
  -5  -4   4 123.626 10.7336   5
  -5  -4   4 123.206 10.7586   1
  -5   4   4 123.800 8.54417   4
  -4  -4   4 725.706 48.7736   1
  -4  -4   4 732.105 49.2161   5
  -4   4   4 786.021 46.8967   3
  -4   4   4 798.542 46.8782   4
  -3  -4   4 0.55724 3.01088   5
  -3   4   4 5.24615 1.33544   5
  -3   4   4 5.95549 1.18510   3
  -3   4   4 4.78455 1.46108   4
   2  -4  -4 57.8771 5.30759   2
  -2   4   4 60.0211 4.35484   4
  -2   4   4 57.2854 4.30111   3
  -2   4   4 57.8378 5.07601   5
   1  -4  -4 573.213 35.6694   2
   1   4  -4 554.450 34.9707   4
  -1   4   4 570.968 35.9849   5
  -1   4   4 579.265 34.9557   4
   1   4  -4 556.242 35.7040   5
   0  -4  -4 1911.43 129.003   2
   0  -4  -4 2010.33 129.360   5
   0   4  -4 2118.56 128.014   5
   0   4  -4 2183.50 128.273   4
   0   4  -4 2328.00 128.392   4
   0   4  -4 2214.33 128.090   5
   0   4  -4 2175.81 128.362   3
   0   4  -4 2136.68 128.259   3
   0   4   4 1952.37 129.581   5
  -1  -4  -4 260.421 17.5767   2
  -1  -4  -4 268.300 17.7423   5
  -1   4  -4 269.500 16.4053   3
  -1   4  -4 266.524 16.5005   3
  -1   4  -4 266.799 16.4058   4
  -1   4  -4 250.541 16.4144   4
  -2  -4  -4 485.979 32.8456   2
  -2  -4  -4 502.112 32.8248   5
  -2  -4  -4 444.793 32.8145   1
  -2   4  -4 541.682 31.5752   3
  -2   4  -4 515.841 31.3023   4
  -2   4  -4 556.464 31.3937   4
  -2   4  -4 533.380 31.4864   3
  -3  -4  -4 275.342 19.1995   5
  -3  -4  -4 277.706 19.9350   1
  -3  -4  -4 282.702 20.1088   2
  -3   4  -4 297.770 18.3998   3
  -3   4  -4 301.043 18.3248   3
  -3   4  -4 294.819 17.8291   4
  -3   4  -4 315.631 17.8644   4
  -4  -4  -4 83.1550 8.03122   2
  -4  -4  -4 80.7268 7.30774   1
  -4   4  -4 64.2170 5.33497   3
  -5  -4  -4 89.8092 7.51391   8
  -5  -4  -4 91.7330 8.65126   1
  -5  -4  -4 94.1540 9.90361   2
  -5   4  -4 117.093 7.03365   8
  -5   4  -4 116.350 6.71138   6
  -5   4  -4 112.980 6.83272   9
  -5   4  -4 116.712 7.72734   3
  -6  -4  -4 37.8474 4.00372   8
  -6  -4  -4 37.6300 5.01099  10
  -6  -4  -4 37.8909 4.34296  10
  -6   4  -4 55.3146 3.38815   9
  -6   4  -4 55.8849 3.13121   6
  -7  -4  -4 198.774 12.7336   8
  -7   4  -4 192.992 11.8725   6
  -7   4  -4 184.348 12.0678   9
   7   4   4 192.647 14.3763  13
  -8  -4  -4 38.5171 3.80691   8
  -8   4  -4 43.6880 2.85653   6
   8   4   4 38.2170 6.20088  13
  -8   4  -4 46.2092 3.28987   9
   9   4   4 0.16711 2.71814  13
  10   5  -4 10.2369 3.09972  13
  -9  -5   4 1.66700 1.88261  10
   9   5  -4 2.34392 3.52048  13
  -9   5   4 4.45604 1.80828   7
  -8  -5   4 100.519 7.79642  10
   8   5  -4 99.3909 9.19564  13
  -8   5   4 79.4866 7.00446   7
  -7  -5   4 51.8328 7.42425   1
  -7  -5   4 53.4949 5.59535  10
   7   5  -4 47.9778 7.38741  13
  -7   5   4 51.3916 3.71716  11
   7   5  -4 44.9071 6.43313  13
  -6  -5   4 119.779 11.5118   1
  -5  -5   4 243.679 17.8090   1
  -5  -5   4 235.454 17.7213   5
  -5   5   4 226.031 15.0925   4
  -4  -5   4 2067.92 132.174   5
  -4  -5   4 2055.17 131.668   1
  -4   5   4 2263.79 129.598   3
  -3   5   4 111.316 7.46633   4
  -3   5   4 106.547 7.35894   3
   2  -5  -4 468.922 30.6763   2
  -2   5   4 479.211 29.6681   4
  -2   5   4 477.698 30.2077   5
  -2   5   4 490.312 29.6696   3
   1  -5  -4 92.6618 7.42778   2
  -1   5   4 101.394 6.59858   4
  -1   5   4 89.8775 7.55758   5
   0  -5  -4 631.394 39.8115   5
   0  -5  -4 617.331 39.5301   2
   0   5  -4 629.909 38.4697   4
   0   5   4 636.918 40.0347   5
   0   5  -4 612.177 38.4664   3
   0   5  -4 614.421 38.5175   4
   0   5  -4 651.117 38.5675   3
  -1  -5  -4 35.3307 4.51397   2
  -1  -5  -4 34.8463 4.51112   5
  -1   5  -4 39.7232 2.84039   3
  -1   5  -4 35.0812 2.88216   3
  -1   5  -4 43.7397 2.92558   4
  -1   5  -4 34.1384 2.79284   4
  -2  -5  -4 237.359 15.9175   5
  -2  -5  -4 234.038 15.8558   2
  -2  -5  -4 217.416 15.9624   1
  -2   5  -4 213.912 14.0520   3
  -2   5  -4 228.867 13.8390   4
  -2   5  -4 227.150 14.1492   3
  -2   5  -4 217.859 13.7994   4
  -3  -5  -4 349.645 23.7769   1
  -3  -5  -4 361.101 23.3531   5
  -3  -5  -4 356.155 23.9229   2
  -3   5  -4 354.626 21.8640   3
  -3   5  -4 335.166 21.7562   3
  -4  -5  -4 90.2361 8.82914   2
  -4  -5  -4 95.0860 8.74565   1
  -4   5  -4 97.6069 6.60213   3
  -5  -5  -4 146.000 12.6487   2
  -5  -5  -4 145.733 11.6698   1
  -5  -5  -4 143.133 9.86353   8
  -5   5  -4 142.165 8.88619   6
  -5   5  -4 145.633 9.72146   3
  -5   5  -4 139.823 8.97698   9
  -6  -5  -4 3.35721 2.28191  10
  -6  -5  -4 2.52510 1.87098  10
  -6  -5  -4 2.55407 1.64258   8
  -6   5  -4 5.22452 0.89415   9
  -6   5  -4 2.48045 0.58414   6
   6   5   4 3.42730 3.34511  13
  -6   5  -4 3.47925 0.93580   9
  -7  -5  -4 40.4890 4.69001  10
  -7  -5  -4 41.1877 4.38545   8
  -7   5  -4 50.1900 3.17315   6
  -7   5  -4 49.1818 3.55719   9
   7   5   4 63.8766 7.44315  13
  -8  -5  -4 10.4827 1.87121   8
   8   5   4 13.5005 3.71459  13
  -8   5  -4 10.3646 1.03423   6
  -8   5  -4 11.1654 1.36196   9
   9   5   4 7.76342 2.51245  13
  10   6  -4 6.10055 2.80404  13
  -9   6   4 10.9188 2.00858   7
  -8  -6   4 286.867 19.7340  10
  -8   6   4 296.378 19.1010   7
   8   6  -4 300.412 20.4406  13
  -7  -6   4 14.0231 4.92046   1
  -7  -6   4 18.9317 3.90478  10
  -7   6   4 17.6715 1.88197  11
   7   6  -4 14.2358 4.70149  13
  -6  -6   4 259.299 19.7810   1
  -5  -6   4 212.245 15.7885   5
  -5  -6   4 191.300 15.1503   1
  -5   6   4 170.248 12.8688   3
  -5   6   4 178.081 12.1803   4
  -4  -6   4 165.869 13.0400   1
  -4  -6   4 161.942 13.7404   5
  -4   6   4 152.983 10.3485   4
  -4   6   4 150.807 10.4203   3
   3  -6  -4 91.3594 7.81787   2
  -3  -6   4 83.2181 8.33465   1
  -3   6   4 89.8100 6.23731   4
  -3   6   4 88.0737 6.20675   3
   2  -6  -4 239.029 16.4555   2
  -2   6   4 242.725 15.4992   5
  -2   6   4 238.587 15.1989   3
  -2   6   4 233.554 15.1861   4
   1  -6  -4 277.207 19.5854   2
   1   6  -4 310.514 18.5990   4
  -1   6   4 293.672 18.5992   4
  -1   6   4 293.779 19.5262   5
   1   6  -4 296.144 19.0039   5
   0  -6  -4 601.706 36.3510   2
   0   6   4 591.643 36.6257   5
   0   6  -4 562.676 35.0588   4
   0   6  -4 563.913 35.0843   3
   0   6  -4 536.675 34.9956   4
  -1  -6  -4 454.197 28.0644   2
  -1  -6  -4 435.215 28.2368   5
  -1   6  -4 418.501 26.5517   3
  -1   6  -4 413.571 26.4627   3
  -1   6  -4 420.462 26.3863   4
  -1   6  -4 443.758 26.4189   4
  -2  -6  -4 30.0492 4.26692   5
  -2  -6  -4 33.8297 4.79062   2
  -2  -6  -4 33.0445 4.64536   1
  -2   6  -4 32.8681 2.57323   3
  -2   6  -4 32.7743 2.48211   3
  -3  -6  -4 185.087 14.0707   2
  -3  -6  -4 182.577 13.6779   5
  -3  -6  -4 184.320 14.0584   1
  -3   6  -4 177.686 11.6718   3
  -3   6  -4 195.558 11.8099   3
  -4  -6  -4 130.719 9.92188   5
  -4  -6  -4 135.900 11.8823   2
  -4  -6  -4 136.328 11.5651   1
  -4   6  -4 150.952 8.74954   6
  -4   6  -4 149.586 9.34281   3
  -5  -6  -4 5.40433 1.69231   8
  -5  -6  -4 7.00987 3.45922   2
  -5  -6  -4 2.76987 2.91976  10
  -5  -6  -4 5.66377 3.03202   1
  -5   6  -4 0.72407 0.46735   6
  -5   6  -4 0.99433 0.65779   9
  -5   6  -4 1.26719 0.66224   9
  -6  -6  -4 5.66180 2.15166   8
  -6  -6  -4 5.04845 2.09349  10
  -6  -6  -4 4.56202 2.43183  10
  -6   6  -4 1.90654 0.82728   9
   6   6   4 4.41643 3.53592  13
  -7  -6  -4 106.043 7.98323   8
  -7  -6  -4 100.216 8.08322  10
   7   6   4 99.5338 9.93668  13
  -7   6  -4 122.515 7.19274   9
  -7   6  -4 119.019 6.93309   6
  -8  -6  -4 36.1880 3.77235   8
  -8   6  -4 37.9773 2.73055   9
  -8   6  -4 38.7046 2.44288   6
  -8   6  -4 36.4006 2.44693   6
   8   6   4 36.3005 5.83626  13
   9   6   4 -0.0152 2.16307  13
  10   7  -4 31.3730 4.52868  13
  -9  -7   4 11.3164 2.61466  10
   9   7  -4 12.8018 3.94226  13
  -9   7   4 19.2823 2.99213   7
  -8  -7   4 35.6803 5.52431   1
  -8  -7   4 36.1970 5.07515  10
   8   7  -4 45.8319 8.23894  13
  -7  -7   4 0.05700 2.27044  10
  -7  -7   4 1.24179 4.14351   1
   7   7  -4 0.89298 4.15003  13
  -7   7   4 0.91740 0.66461  11
  -7   7   4 -0.6173 1.62347   7
  -6  -7   4 42.4262 6.86519   1
  -5  -7   4 88.7766 9.53035   1
  -5  -7   4 85.1438 9.87010   5
  -5   7   4 95.5680 6.45042   4
  -5   7   4 96.9001 6.76786   3
   4  -7  -4 33.1018 5.07047   2
  -4  -7   4 46.8896 6.11469   1
  -4   7   4 35.4730 3.13612   4
  -4   7   4 32.2656 3.09531   3
   3  -7  -4 209.160 14.4886   2
  -3  -7   4 167.840 14.6061   1
  -3   7   4 202.971 12.6995   3
  -3   7   4 199.607 12.6406   4
   2  -7  -4 536.473 34.2705   2
  -2   7   4 521.338 32.9276   4
  -2   7   4 536.819 32.9348   3
   1   7  -4 12.0340 1.80958   4
   1   7  -4 11.7162 1.68002   4
   1   7  -4 11.4876 2.12265   5
   0  -7  -4 16.4724 3.05421   2
   0   7  -4 10.0357 1.43506   4
   0   7  -4 9.74690 1.42118   4
   0   7  -4 8.14592 1.36005   4
  -1  -7  -4 472.065 32.1240   2
  -1   7  -4 496.790 30.3838   4
  -1   7  -4 515.519 30.5315   3
  -1   7  -4 495.928 30.5697   3
  -1   7  -4 501.821 30.3749   4
  -2  -7  -4 65.5216 6.78125   5
  -2  -7  -4 69.5243 6.77749   2
  -2  -7  -4 63.7698 7.30931   1
  -2   7  -4 76.4315 4.88262   3
  -2   7  -4 75.2332 4.79452   3
  -3  -7  -4 30.3285 4.71012   2
  -3  -7  -4 26.7350 5.10979   1
  -3  -7  -4 28.9049 4.66759   5
  -3   7  -4 25.1891 2.16690   3
  -3   7  -4 29.7342 2.33946   3
  -4  -7  -4 29.5273 5.38264   2
  -4  -7  -4 26.6387 5.05930   1
  -4   7  -4 31.6145 2.57964   3
  -4   7  -4 28.9461 2.00999   6
  -4   7  -4 31.3490 2.02856   6
  -5  -7  -4 8.03769 2.12889   8
  -5  -7  -4 6.06785 3.49091   1
  -5  -7  -4 6.55093 4.11689   2
  -5   7  -4 6.11128 0.72052   6
  -6  -7  -4 153.434 10.8100   8
  -6  -7  -4 151.443 11.2824  10
  -6  -7  -4 156.067 11.4421  10
   6   7   4 166.838 13.1073  13
  -6   7  -4 160.289 9.70980   6
  -6   7  -4 160.069 9.86761   9
  -6   7  -4 154.211 11.1365  12
  -7  -7  -4 84.2483 7.08617  10
  -7  -7  -4 83.1239 6.62272   8
   7   7   4 73.2890 8.80742  13
  -7   7  -4 90.7492 5.66019   9
  -7   7  -4 92.5484 5.43513   6
  -8  -7  -4 4.70569 1.59875   8
  -8   7  -4 2.11147 0.34424   6
  -8   7  -4 1.26757 0.66458   9
  -8   7  -4 2.24264 0.33997   6
  10   8  -4 27.8411 4.59671  13
  -9  -8   4 0.29679 2.03240  10
   9   8  -4 2.19420 3.34476  13
  -9   8   4 3.54973 1.75724   7
  -8  -8   4 1.61076 2.50289  10
  -8   8   4 1.28442 1.84790   7
   8   8  -4 -7.9939 4.40231  13
  -7  -8   4 1.22071 4.33791   1
  -7  -8   4 1.38747 2.51188  10
  -7   8   4 1.45004 1.70191   7
   7   8  -4 -2.1985 4.00841  13
   6  -8  -4 116.270 11.6197   2
  -6  -8   4 139.054 9.89582  10
  -6  -8   4 132.900 12.0644   1
  -6   8   4 107.253 8.30971   7
  -6   8   4 104.141 7.44303  11
  -5  -8   4 49.0829 7.70860   5
  -5  -8   4 48.3763 7.12441   1
   5  -8  -4 46.9747 6.65686   2
  -5   8   4 48.9267 3.64486   4
  -5   8   4 45.3509 3.73640   4
  -5   8   4 43.1775 3.93479   3
   4  -8  -4 22.4593 4.31346   2
  -4  -8   4 29.6318 5.41651   1
  -4   8   4 21.5978 2.36958   3
  -4   8   4 20.2164 2.44100   4
  -3  -8   4 140.698 12.7706   1
   3  -8  -4 110.672 9.80369   2
  -3   8   4 118.204 8.05818   4
  -3   8   4 114.372 8.06668   3
   2  -8  -4 27.3217 4.45106   2
  -2   8   4 31.4519 2.86578   4
  -2   8   4 29.4872 2.79418   3
   1  -8  -4 34.4009 4.83085   2
  -1   8   4 33.7863 3.53813   4
   1   8  -4 43.9901 3.52636   5
   1   8  -4 43.9036 3.56040   4
  -1   8   4 44.9654 4.59154   5
   0  -8  -4 363.312 22.9901   2
   0   8   4 350.430 22.8171   5
   0   8  -4 316.716 21.1865   4
   0   8  -4 337.640 21.2590   4
  -1   8  -4 66.6985 4.72726   3
  -1   8  -4 69.7971 4.55749   4
  -1   8  -4 70.5856 4.56220   4
  -2  -8  -4 94.1478 8.23770   5
  -2  -8  -4 89.8115 8.28748   1
  -2  -8  -4 90.0565 7.95473   2
  -2   8  -4 79.4956 5.69669   3
  -2   8  -4 81.5931 5.63000   3
  -3  -8  -4 10.4964 3.25555   2
  -3  -8  -4 8.81213 2.98216   5
  -3  -8  -4 9.08454 3.20930   1
  -3   8  -4 13.4376 1.33679   3
  -3   8  -4 12.9456 1.39897   3
  -4  -8  -4 9.46723 3.46460   1
  -4  -8  -4 10.3714 4.18871   2
  -4   8  -4 10.2824 0.92902   6
  -4   8  -4 10.6799 1.34736   3
  -4   8  -4 10.9798 0.88503   6
  -5  -8  -4 1.66293 3.18745   2
  -5  -8  -4 8.48398 2.80906  10
  -5  -8  -4 5.52168 1.94224   8
  -5  -8  -4 4.02558 3.60430   1
  -5   8  -4 5.68758 0.83242   9
  -5   8  -4 5.15809 0.62374   6
  -5   8  -4 5.75929 3.23565  12
  -5   8  -4 7.01600 0.71828   6
  -6  -8  -4 7.35258 3.35868   1
  -6  -8  -4 5.82464 2.50666  10
  -6  -8  -4 7.43578 2.87020  10
  -6  -8  -4 5.61886 2.07440   8
   6   8   4 6.62500 3.63010  13
  -7  -8  -4 230.309 14.9560   8
  -7  -8  -4 221.908 15.1858  10
  -7   8  -4 225.816 13.8083   6
   7   8   4 237.636 16.9661  13
  -7   8  -4 217.387 13.8058   6
  -7   8  -4 230.263 13.9832   9
  -8  -8  -4 32.3226 3.23285   8
  -8   8  -4 26.6140 1.85477   9
  -8   8  -4 26.8056 1.87780   9
  -9  -9   4 6.91502 2.50311  10
  -9   9   4 5.80209 0.89817   9
  -9   9   4 7.92214 2.01784   7
   9   9  -4 8.56417 4.11457  13
  -9   9   4 5.94165 0.72548   6
  -8  -9   4 11.0132 2.54265  10
   8   9  -4 13.9716 4.77554  13
  -8   9   4 8.38593 2.26570   7
  -7  -9   4 13.8555 4.79961   1
  -7  -9   4 15.6150 3.44535  10
  -7   9   4 7.90661 2.22345   7
   7   9  -4 12.5862 3.86306  13
   6  -9  -4 29.4685 5.93963   2
  -6  -9   4 20.8231 3.82993  10
  -6  -9   4 25.5636 6.36359   1
  -6   9   4 26.2579 2.00215  11
  -6   9   4 26.1861 3.23098   7
   5  -9  -4 26.0417 5.57225   2
  -5   9   4 22.1917 2.04890   4
  -5   9   4 22.8375 2.11619   4
  -5   9   4 23.6929 2.79151   3
  -5   9   4 27.8557 3.36940   7
  -4  -9   4 23.6349 5.02958   1
   4  -9  -4 25.5912 4.88070   2
  -4   9   4 23.0990 2.46419   3
  -4   9   4 20.3395 2.36715   4
   3  -9  -4 66.0220 7.27899   2
  -3   9   4 63.8053 4.85772   4
  -3   9   4 65.4535 4.92159   3
   2  -9  -4 369.586 24.9252   2
  -2   9   4 363.076 23.0303   4
   1  -9  -4 52.0075 5.97165   2
  -1   9   4 54.6539 5.27123   4
   0  -9  -4 597.652 35.2592   2
   0   9  -4 517.560 33.1606   4
   0   9  -4 506.769 33.1418   4
  -1  -9  -4 484.075 29.6599   2
  -1  -9  -4 426.911 29.5285   1
  -1   9  -4 427.738 27.3129   3
  -1   9  -4 432.833 27.0480   4
  -1   9  -4 446.999 27.0547   4
  -2  -9  -4 95.6039 9.21703   1
  -2  -9  -4 93.4662 8.84974   2
  -2   9  -4 109.868 6.62207   3
  -3  -9  -4 80.1625 7.97355   5
  -3  -9  -4 80.9314 8.11983   1
  -3  -9  -4 85.0742 8.14735   2
  -3   9  -4 66.0472 4.79858   3
  -3   9  -4 66.9389 4.83271   3
  -4  -9  -4 81.8514 8.86627   2
  -4   9  -4 55.3183 4.74175   7
  -4   9  -4 56.9505 3.71223   6
  -4   9  -4 60.4565 4.02500   3
  -4   9  -4 58.8449 3.80031   9
  -4   9  -4 58.7640 3.69241   6
  -5  -9  -4 130.897 9.56009   8
  -5  -9  -4 138.390 10.4462  10
  -5  -9  -4 136.705 12.2877   1
  -5  -9  -4 136.262 12.8157   2
  -5   9  -4 134.073 10.0353  12
  -5   9  -4 132.251 8.37478   9
   5   9   4 152.193 11.9018  13
  -5   9  -4 132.210 8.27534   6
  -5   9  -4 129.609 8.24953   6
  -6  -9  -4 0.30644 1.84026   8
  -6  -9  -4 -0.5535 2.48234  10
  -6  -9  -4 0.11187 3.04837   1
  -6   9  -4 1.44857 0.35855   6
  -6   9  -4 1.20900 0.39349   6
  -6   9  -4 0.85113 0.63731   9
  -6   9  -4 2.26414 2.31204  12
   6   9   4 1.03036 3.45886  13
  -7  -9  -4 82.3029 7.01171  10
  -7  -9  -4 83.2831 6.77539   8
  -7   9  -4 88.0888 5.28760   6
  -7   9  -4 92.9761 5.29230   6
   7   9   4 77.0496 8.81086  13
  -8  -9  -4 -0.3003 1.40143   8
   8   9   4 -0.6425 2.86774  13
  -9 -10   4 3.73589 1.73884   8
  -9 -10   4 3.05732 2.33139  10
  -9  10   4 4.39808 1.73894   7
  -9  10   4 3.56684 0.77749   9
   9  10  -4 2.30159 2.87071  13
  -9  10   4 3.77593 0.54493   6
  -8 -10   4 38.5499 5.08581  10
   8  10  -4 49.3678 6.68832  13
  -8  10   4 36.6492 2.84050   9
  -8  10   4 31.0554 2.77727   6
  -8  10   4 39.4432 4.15963   7
  -7 -10   4 5.87422 2.30935  10
  -7 -10   4 4.42231 4.04586   1
   7  10  -4 3.81036 4.08840  13
  -7  10   4 4.10024 2.02722   7
  -7  10   4 4.32704 0.99945   9
   6 -10  -4 74.2784 9.25041   2
  -6 -10   4 87.0626 10.7527   1
  -6 -10   4 77.2062 7.42956  10
   6  10  -4 76.4940 8.30511  13
  -6  10   4 72.1036 4.72420  11
  -6  10   4 75.1893 6.05294   7
  -6  10   4 76.9872 4.75383  11
   5 -10  -4 23.2752 5.12009   2
  -5  10   4 26.0373 3.03280   7
  -5  10   4 25.5408 2.93576   3
  -4 -10   4 3.28311 3.20408   1
   4 -10  -4 5.95071 3.02586   2
  -4  10   4 2.84516 1.27885   3
  -4  10   4 2.44071 1.12542   4
  -4  10   4 4.06687 1.37604   4
   3 -10  -4 31.5139 5.20274   2
  -3  10   4 34.0051 3.10294   3
  -3  10   4 32.9517 3.03119   4
   2 -10  -4 99.8567 8.84121   2
  -2  10   4 90.9170 6.69011   4
   1 -10  -4 235.628 16.2517   2
   1  10  -4 209.520 14.3104   4
   0  10  -4 32.7985 2.82528   4
   0  10  -4 32.2309 2.76942   4
  -1  10  -4 104.717 6.65920   4
  -1  10  -4 106.283 6.65781   4
  -2 -10  -4 62.7655 7.57957   1
  -2 -10  -4 68.7429 7.50159   2
  -2  10  -4 84.0768 5.06129   3
  -3 -10  -4 25.1310 5.10610   5
  -3 -10  -4 24.5996 4.98755   2
  -3 -10  -4 23.8479 5.23569   1
  -3  10  -4 31.4743 2.19341   3
  -4 -10  -4 37.8651 6.97790   2
  -4 -10  -4 38.4702 6.58756   1
  -4  10  -4 42.7380 2.95297   9
  -4  10  -4 45.1262 2.79701   6
  -4  10  -4 46.7647 2.90920   9
  -4  10  -4 47.2075 2.82201   6
  -5 -10  -4 26.1788 6.19593   1
  -5 -10  -4 31.5618 4.93332  10
  -5 -10  -4 34.8844 3.93912   8
   5  10   4 40.3711 7.22613  13
  -6 -10  -4 150.560 10.7019   8
  -6 -10  -4 151.826 11.3300  10
  -6 -10  -4 153.769 13.2054   1
  -6 -10  -4 156.385 11.5132  10
  -6  10  -4 159.255 9.26069   6
  -6  10  -4 153.908 11.3882  12
   6  10   4 141.802 12.2390  13
  -6  10  -4 153.098 9.39030   9
  -6  10  -4 152.181 9.40065   9
  -6  10  -4 145.752 9.24635   6
  -7 -10  -4 4.68624 2.20147  10
  -7 -10  -4 3.70421 2.01952   8
  -7  10  -4 2.58353 2.38733  12
   7  10   4 4.10872 3.68066  13
  -8 -10  -4 25.5370 2.99908   8
  -8 -10  -4 23.1891 2.56729  10
   8  10   4 26.5130 4.77180  13
  -9 -11   4 0.72925 2.21496  10
  -9  11   4 -0.0108 1.50334   7
  -9  11   4 0.37689 0.55248   9
  -8 -11   4 10.9240 3.13207  10
   8  11  -4 9.99689 3.64479  13
  -8  11   4 12.9907 1.45936   9
  -8  11   4 15.1796 2.55109   7
  -8  11   4 13.3961 1.30143   6
  -7 -11   4 13.3931 4.93095   1
  -7 -11   4 13.4729 3.50087  10
   7  11  -4 15.4814 4.60024  13
  -7  11   4 18.7440 1.83828   9
  -7  11   4 20.9304 3.25132   7
  -6 -11   4 174.110 13.2744  10
  -6 -11   4 203.157 17.0876   1
  -6  11   4 171.229 11.1775   9
  -6  11   4 164.364 12.0079   7
  -5 -11   4 77.2216 10.1219   1
   5 -11  -4 97.7214 9.94110   2
  -5  11   4 93.7700 6.72889   3
  -5  11   4 87.2299 6.61159   7
   4 -11  -4 62.7688 7.63271   2
  -4  11   4 61.1295 4.65345   4
  -4  11   4 66.4316 5.10944   3
   3 -11  -4 2.80274 3.28364   2
  -3  11   4 3.38482 1.23701   4
  -3  11   4 5.74365 1.38061   3
   2 -11  -4 201.001 15.1682   2
  -2  11   4 195.191 12.9912   4
   1 -11  -4 859.672 51.9981   2
   1  11  -4 761.055 49.7794   4
   0 -11  -4 167.266 13.9057   2
   0  11  -4 183.526 11.6445   4
   0  11  -4 187.999 11.8715   4
  -1 -11  -4 21.4964 4.62755   2
  -1  11  -4 22.6830 1.56253   4
  -2 -11  -4 82.5116 8.83371   1
  -2 -11  -4 86.0722 8.67138   2
  -2  11  -4 93.4315 5.94656   3
  -3 -11  -4 529.766 34.9512   1
  -3 -11  -4 527.173 34.7205   2
  -3  11  -4 481.050 30.6396   6
  -3  11  -4 516.388 30.6513   6
  -3  11  -4 483.884 30.9241   3
  -4 -11  -4 15.3707 4.41516   2
  -4 -11  -4 14.8825 3.42559  10
  -4 -11  -4 16.8837 4.86681   1
  -4  11  -4 16.0971 1.21945   9
  -4  11  -4 14.3763 1.28183   9
  -4  11  -4 15.7036 1.09908   6
  -4  11  -4 16.1726 1.06406   6
  -5 -11  -4 280.384 20.7367   1
  -5 -11  -4 277.662 17.7943  10
  -5  11  -4 240.922 15.5305   9
  -5  11  -4 249.344 17.2948  12
  -5  11  -4 246.975 15.4224   6
  -5  11  -4 234.760 15.4993   9
   5  11   4 273.729 18.0052  13
  -5  11  -4 250.900 15.4295   6
  -6 -11  -4 20.4682 4.62276   1
   6  11   4 17.7643 4.11695  13
  -6  11  -4 10.0154 2.96693  12
  -6  11  -4 10.7840 0.98549   9
  -6  11  -4 11.3464 0.96329   9
  -7 -11  -4 7.57040 1.77870   8
  -7 -11  -4 7.29352 1.94161  10
  -7  11  -4 6.93371 2.43466  12
   7  11   4 6.59889 3.55573  13
  -8 -11  -4 10.0325 1.88471  10
   8  11   4 11.8340 2.97408  13
  -9 -12   4 0.24621 1.46666  10
  -9  12   4 1.08842 0.47027   9
  -9  12   4 1.49676 1.48784   7
  -8 -12   4 5.44329 2.85613  10
  -8  12   4 8.12871 1.05403   9
  -8  12   4 9.85634 1.93328   7
  -8  12   4 9.12016 0.93296   6
  -7 -12   4 15.9313 5.31914   1
  -7  12   4 22.3430 3.46451   7
  -7  12   4 20.0741 1.61676   6
  -7  12   4 20.5384 1.94039   9
  -6 -12   4 134.544 10.8693  10
  -6 -12   4 152.514 14.2848   1
  -6  12   4 125.053 8.70199   9
  -6  12   4 137.257 9.55604   7
   5 -12  -4 95.5457 10.1672   2
  -5  12   4 92.8363 6.82883   7
  -5  12   4 88.5359 5.79874  11
   4 -12  -4 50.2986 7.76704   2
  -4  12   4 50.0579 3.55142   4
  -4  12   4 49.3798 3.59229   4
  -4  12   4 48.5821 4.28805   3
   3 -12  -4 3.66768 3.05950   2
   2 -12  -4 78.8712 7.97358   2
  -2  12   4 68.4631 5.44517   4
   1 -12  -4 407.201 27.0856   2
   1  12  -4 380.597 24.7734   4
   0 -12  -4 63.7450 8.10631   2
   0  12  -4 74.4991 5.18330   4
  -1 -12  -4 2.30861 3.13209   2
  -2 -12  -4 197.223 15.4715   1
  -2 -12  -4 191.356 15.2456   2
  -2  12  -4 180.896 11.9785   3
  -3 -12  -4 31.1477 6.41590   1
  -3 -12  -4 24.8239 5.38802   2
  -3  12  -4 41.2895 2.42868   9
  -3  12  -4 34.8139 2.56003   3
  -3  12  -4 37.2562 2.26411   6
  -3  12  -4 32.8332 2.25844   6
  -4 -12  -4 73.4995 9.81693   1
  -4 -12  -4 73.8692 8.99756   2
  -4 -12  -4 63.9480 6.90047  10
  -4  12  -4 70.3228 4.37254   6
  -4  12  -4 82.9825 7.22756  12
  -4  12  -4 69.7830 4.49387   9
  -4  12  -4 73.2516 4.45343   9
  -4  12  -4 70.0210 4.38553   6
  -5 -12  -4 3.35170 3.90727   1
  -5 -12  -4 5.44081 3.13175  10
   5  12   4 9.41867 4.41354  13
  -5  12  -4 13.4095 3.18499  12
  -5  12  -4 11.4355 0.88660   9
  -6 -12  -4 2.36965 3.16329  10
  -6 -12  -4 1.28578 2.68888  10
  -6 -12  -4 4.66201 4.11621   1
   6  12   4 8.97848 4.55782  13
  -7 -12  -4 21.4842 3.76829  10
  -7 -12  -4 22.3244 3.61442   8
  -7  12  -4 21.9103 3.26749  12
   7  12   4 33.8709 5.56270  13
  -8 -12  -4 8.80182 1.79455  10
   8  12   4 10.2772 2.45671  13
  -9 -13   4 0.98666 2.00786  10
  -8 -13   4 -0.3034 2.49554  10
  -8  13   4 0.37761 0.49302   6
  -8  13   4 0.01533 1.72029   7
  -8  13   4 -0.0145 0.57286   9
  -7 -13   4 11.8581 3.50385  10
  -7 -13   4 11.0515 4.93508   1
  -7  13   4 21.4691 1.96094   9
  -7  13   4 20.1029 2.91185   7
  -7  13   4 18.8107 1.48753   6
  -6 -13   4 63.5768 9.47427   1
  -6 -13   4 53.5293 6.25807  10
  -6  13   4 49.5737 3.50507   6
  -6  13   4 53.2808 3.86742   9
  -6  13   4 53.0923 4.93622   7
   5 -13  -4 38.3739 7.00612   2
  -5 -13   4 35.7708 7.73019   1
  -5  13   4 34.6710 3.74490   7
  -5  13   4 34.9320 3.06857   9
   5  13  -4 41.0425 6.17898  10
   4 -13  -4 10.5228 3.95898   2
  -4  13   4 8.61655 1.81766   3
   3 -13  -4 44.0724 7.29894   2
  -3  13   4 41.3847 3.60169   4
   2 -13  -4 110.840 10.4957   2
  -2  13   4 113.554 8.00622   4
   1  13  -4 8.61470 1.89691   4
   0 -13  -4 169.463 13.5144   2
   0  13  -4 157.233 10.5995   4
  -1 -13  -4 27.1927 5.23729   2
  -2  13  -4 37.0453 2.41416   6
  -3 -13  -4 8.47421 3.78558   2
  -3 -13  -4 10.0017 4.30609   1
  -3  13  -4 7.47971 0.87736   9
  -3  13  -4 6.36620 0.67344   6
  -3  13  -4 7.04760 0.74865   6
  -3  13  -4 7.97488 0.93700   3
  -3  13  -4 6.38671 0.81510   9
  -4 -13  -4 3.98008 3.84506   1
  -4 -13  -4 -2.7049 2.72204  10
  -4  13  -4 2.69560 0.32526   6
  -4  13  -4 2.98943 0.53988   9
  -5 -13  -4 6.68809 3.17952  10
  -5 -13  -4 10.0639 5.14501   1
   5  13   4 9.62441 4.05108  13
  -5  13  -4 0.35986 2.55172  12
  -6 -13  -4 6.57390 2.86529  10
  -6 -13  -4 10.7223 3.51417  10
  -6  13  -4 11.9158 2.98378  12
   6  13   4 9.33601 4.18583  13
  -7 -13  -4 11.5960 2.41374   8
  -7 -13  -4 13.5433 2.76939  10
   7  13   4 16.5027 3.47191  13
  -7  13  -4 10.2622 2.61944  12
  -9 -14   4 6.02894 2.20268  10
  -8 -14   4 4.41481 2.09181  10
  -8  14   4 1.86822 0.44894   6
  -8  14   4 2.38786 1.34172   7
  -8  14   4 1.60273 0.66421   9
  -7 -14   4 10.4302 3.38653  10
  -7  14   4 8.96127 0.94689   6
  -7  14   4 11.0185 1.34147   9
  -7  14   4 11.7764 2.41629   7
  -6 -14   4 87.1367 11.8526   1
  -6  14   4 106.854 7.03263   9
  -6  14   4 112.010 7.93562   7
  -6  14   4 108.487 6.66665   6
  -5 -14   4 333.085 26.9666   1
   5  14  -4 282.029 21.2868  10
  -5  14   4 310.994 19.2294   9
  -5  14   4 313.918 19.8944   7
   4 -14  -4 2.65174 3.65218   2
  -4  14   4 4.02594 1.05328  11
   3 -14  -4 7.44086 3.73949   2
  -3  14   4 7.85948 1.58416   4
   2 -14  -4 16.7767 4.60112   2
  -2  14   4 21.5093 2.81589   4
   1 -14  -4 128.508 11.5149   2
   1  14  -4 119.408 8.74826   4
   0 -14  -4 28.2670 5.55938   2
   0  14  -4 41.6392 3.24146   4
  -1 -14  -4 64.3749 7.94225   2
  -1  14  -4 74.0424 4.52601   6
  -2  14  -4 15.9289 1.20968   6
  -2  14  -4 14.9804 1.58021   9
  -3 -14  -4 5.92763 3.62186   2
  -3 -14  -4 6.40397 4.93528   1
  -3  14  -4 6.46332 0.65201   6
  -3  14  -4 6.85611 0.94777   9
  -3  14  -4 7.31327 0.75505   6
   3  14   4 2.04417 3.68427  10
  -4 -14  -4 26.5467 4.56786  10
  -4 -14  -4 21.4029 5.92999   1
  -4  14  -4 23.4512 3.74779  12
  -4  14  -4 27.5191 1.82703   9
  -4  14  -4 25.3518 3.64902  14
  -4  14  -4 27.3816 1.83775   9
  -5 -14  -4 8.92364 5.19363   1
  -5 -14  -4 7.44012 3.36393  10
  -5  14  -4 13.0494 3.15506  12
  -6 -14  -4 74.2014 7.31514  10
  -6 -14  -4 76.3753 7.06403  10
  -6  14  -4 84.1130 7.14892  12
   6  14   4 62.2658 8.81440  13
  -7 -14  -4 7.03909 2.37474  10
  -7  14  -4 7.64753 2.39139  12
  -8 -15   4 32.8259 4.43355  10
  -8  15   4 21.8346 1.46266   6
  -8  15   4 21.7569 1.49229   6
  -8  15   4 19.9662 2.53426   7
  -8  15   4 21.5993 1.67903   9
  -7 -15   4 4.78941 3.04186  10
  -7  15   4 4.25898 0.66141   6
  -7  15   4 3.38846 0.90812   9
  -7  15   4 4.52900 1.99852   7
  -6 -15   4 63.0576 10.0768   1
   6  15  -4 61.5712 7.91049  10
  -6  15   4 77.9856 5.08762   9
  -6  15   4 71.4503 5.93954   7
  -6  15   4 76.6521 4.70059   6
  -5 -15   4 1.23603 2.46282  13
  -5  15   4 1.98391 1.18332   9
  -5  15   4 4.56231 1.87175   7
   5  15  -4 1.05847 3.27863  10
  -4 -15   4 24.5549 4.34148  13
   4 -15  -4 15.4453 4.97868   2
  -4  15   4 30.7580 2.19641  11
  -4  15   4 24.9738 2.20062  11
   4  15  -4 19.1722 4.27420  10
   3 -15  -4 9.13798 4.06660   2
   2 -15  -4 1.63359 3.31490   2
  -2  15   4 2.95908 1.51704   4
   1 -15  -4 46.9621 8.00199   2
   1  15  -4 45.5391 4.13918   4
   0 -15  -4 57.0361 7.46399   2
   0  15  -4 47.1536 3.86844   4
  -1 -15  -4 14.7373 4.87105   2
  -1  15  -4 12.5481 1.20303   6
  -2 -15  -4 77.7945 9.23052   2
  -2  15  -4 86.1223 5.53100   9
  -2  15  -4 86.3189 5.31306   6
  -3 -15  -4 12.8605 4.80076   2
  -3 -15  -4 17.8219 5.39437   1
   3  15   4 12.2691 4.32321  10
  -3  15  -4 12.1845 3.05402  14
  -3  15  -4 12.5130 3.14688  12
  -3  15  -4 13.6769 1.12662   6
  -3  15  -4 15.1430 1.07336   6
  -4 -15  -4 81.7427 7.75199  10
  -4 -15  -4 83.0148 10.3991   1
  -4  15  -4 80.8972 7.01778  12
  -4  15  -4 77.4588 6.97552  14
  -4  15  -4 69.5266 4.70314   9
  -4  15  -4 73.9194 4.71422   9
  -5 -15  -4 189.559 16.9432   1
  -5 -15  -4 196.804 14.4353  10
  -5 -15  -4 195.144 14.5670  10
  -5  15  -4 204.295 13.9910  12
  -6 -15  -4 25.9944 3.85671  10
  -6 -15  -4 27.4493 3.74556  10
  -6  15  -4 21.7711 3.69846  12
  -7 -15  -4 12.7911 2.30020  10
  -8 -16   4 32.6409 3.93972  10
  -8  16   4 38.0557 2.33019   9
  -8  16   4 33.6482 2.29465   9
  -7 -16   4 5.06349 3.21813  10
  -7  16   4 8.34798 2.15619   7
  -7  16   4 7.63500 0.94531   9
  -7  16   4 6.67080 0.74561   6
  -6 -16   4 13.2972 5.60726   1
   6  16  -4 13.2553 4.48602  10
  -6  16   4 23.4915 1.70786   6
  -6  16   4 22.0807 3.35340   7
  -5 -16   4 140.802 11.0911  13
   5  16  -4 145.309 12.2552  10
  -5  16   4 160.125 9.85645   9
  -5  16   4 156.150 10.4673   7
  -4  16   4 20.3313 1.72010  11
  -4  16   4 19.3503 1.71049  11
   3 -16  -4 5.77283 4.01478   2
  -3  16   4 7.76687 1.63070  11
   2 -16  -4 340.095 25.0847   2
   1 -16  -4 59.7438 8.39859   2
   0 -16  -4 9.45986 4.12307   2
  -1  16  -4 43.9621 3.50376   9
  -2 -16  -4 -0.2220 2.94137   2
  -2  16  -4 9.98471 3.74693  12
   2  16   4 2.55256 3.37648  10
  -3 -16  -4 34.3734 7.95566   1
  -3  16  -4 36.9511 5.78465  14
  -3  16  -4 38.2352 2.38016   6
  -3  16  -4 34.3502 2.66206   9
  -3  16  -4 36.4385 4.77702  12
   3  16   4 34.6217 6.28970  10
  -4 -16  -4 6.89528 4.87367   1
  -4  16  -4 6.12816 0.78667   9
  -4  16  -4 5.11318 0.57621   9
  -4  16  -4 3.86056 2.73561  14
  -4  16  -4 5.70374 3.36716  12
  -5 -16  -4 231.185 16.5668  10
  -5 -16  -4 236.396 16.7519  10
  -5  16  -4 234.512 16.1002  12
  -6 -16  -4 8.71286 2.95859  10
  -6  16  -4 11.3899 2.43841  12
  -7 -16  -4 7.80924 2.27243  10
  -8 -17   4 38.1561 3.95867  10
  -7 -17   4 0.03605 2.65557  10
  -7  17   4 -0.0867 0.60582   9
  -7  17   4 0.69752 0.40250   6
  -7  17   4 0.92109 0.38018   6
   7  17  -4 -0.1653 3.56200  10
  -6  17   4 4.24563 1.07761   9
   6  17  -4 5.78394 3.89337  10
  -6  17   4 2.58613 1.88375   7
  -6  17   4 3.07912 0.67972   6
  -5 -17   4 63.8224 6.26741  13
   5  17  -4 62.3844 7.69590  10
  -5  17   4 73.0105 4.86063   9
  -4 -17   4 118.562 9.19097  13
   4  17  -4 117.156 10.1888  10
  -3 -17   4 152.282 10.8449  13
   3 -17  -4 160.336 17.0285   2
   3  17  -4 138.273 11.5112  10
  -3  17   4 123.503 9.09337  11
   2 -17  -4 187.659 15.8592   2
   2  17  -4 194.382 13.3042  10
  -2  17   4 159.152 12.2349  10
   1 -17  -4 57.2611 8.25690   2
  -1  17   4 51.1259 6.08306  10
   0 -17  -4 38.0376 7.40248   2
   0  17  -4 55.8109 4.60290  11
   0  17   4 57.7533 6.87772  10
  -1 -17  -4 1.66659 3.09616   2
  -1  17  -4 8.15255 1.54550   9
   1  17   4 4.91447 3.11414  10
  -2 -17  -4 1.98568 2.26011  13
  -2  17  -4 4.95410 2.74609  14
  -2  17  -4 4.10725 1.11177   9
   2  17   4 2.18770 3.30115  10
  -2  17  -4 4.49454 0.62388   6
  -3  17  -4 7.24546 0.77176   6
  -3  17  -4 11.9869 3.05118  14
  -3  17  -4 7.28497 1.08920   9
   3  17   4 9.66593 4.00306  10
  -3  17  -4 11.1408 2.94732  12
  -4 -17  -4 148.146 14.5420   1
   4  17   4 159.290 12.4640  10
  -4  17  -4 125.624 10.5429  12
  -5 -17  -4 26.3547 4.40919  10
  -5 -17  -4 26.0180 4.67557  10
  -5  17  -4 25.7599 4.07603  12
  -6 -17  -4 10.3772 2.90370  10
  -6  17  -4 4.81099 2.72267  12
  -7 -17  -4 1.49028 1.32431  10
  -7  18   4 23.6776 1.75788   9
  -7  18   4 22.4274 1.49956   6
  -7  18   4 21.9245 1.48976   6
   7  18  -4 17.6552 4.43112  10
  -6  18   4 20.8839 1.58804   6
   6  18  -4 18.7393 4.41864  10
  -6  18   4 22.3339 1.97235   9
  -5 -18   4 9.40641 3.38710  13
   5  18  -4 12.2383 4.16441  10
  -4 -18   4 21.0444 3.83145  13
   4  18  -4 19.3878 4.24080  10
  -3 -18   4 3.71063 2.31333  13
  -3  18   4 4.63660 1.17059  11
   3  18  -4 7.39163 3.74317  10
  -2 -18   4 75.5407 6.86068  13
   2  18  -4 70.4396 7.12302  10
  -2  18   4 86.2337 5.94254  11
   1 -18  -4 18.3472 3.49651  13
   1 -18  -4 18.1193 5.33916   2
  -1 -18   4 16.5468 4.60923  13
  -1  18   4 17.2996 3.32469  10
   1  18  -4 24.0001 4.20711  10
   0 -18  -4 1.56462 2.87719  13
   0 -18  -4 0.55306 3.14075   2
   0  18  -4 3.07495 1.60751  11
   0  18   4 -3.0091 3.20660  10
  -1 -18  -4 83.1637 6.96478  13
  -1  18  -4 76.3145 7.05062  14
   1  18   4 74.4927 7.94516  10
  -1  18  -4 77.7167 5.64009   9
  -2 -18  -4 -1.4692 2.12972  13
  -2  18  -4 1.15939 1.09102   9
  -2  18  -4 1.55422 3.18926  14
  -2  18  -4 0.91748 0.41558   6
  -2  18  -4 1.13122 2.44419  12
   2  18   4 -0.0692 3.35577  10
  -3  18  -4 10.3155 0.96139   6
  -3  18  -4 10.9637 1.38024   9
  -3  18  -4 10.1301 3.01200  12
  -3  18  -4 10.1414 0.87222   6
   3  18   4 15.1485 4.33471  10
   4  18   4 79.4759 8.76204  10
  -4  18  -4 67.8863 6.98709  12
  -5 -18  -4 3.82474 2.94065  10
  -5  18  -4 2.54215 2.85244  12
  -6 -18  -4 8.41509 2.69846  10
  -7  19   4 1.37199 0.41968   9
   7  19  -4 0.20055 3.10920  10
  -7  19   4 1.58940 0.46060   9
   6  19  -4 49.3468 5.67546  10
  -6  19   4 39.6597 3.05181   9
  -6  19   4 38.8297 2.71388   6
  -5 -19   4 40.2860 5.65075  13
  -5  19   4 44.2726 2.99152   6
  -5  19   4 52.8136 3.66140   9
   5  19  -4 34.4582 6.19674  10
  -4 -19   4 43.6546 6.00680  13
   4  19  -4 43.9923 6.19524  10
  -3  19   4 25.5034 2.25094  11
  -3  19   4 24.6989 2.21915  11
  -2 -19   4 30.4457 5.24988  13
   2  19  -4 29.5514 4.60934  10
  -2  19   4 36.9393 3.75394  11
  -1 -19   4 42.7420 5.42024  13
   1 -19  -4 38.1143 4.69155  13
  -1  19   4 37.8480 4.85806  10
   1  19  -4 27.8225 5.44111  10
   0 -19  -4 81.1934 6.86967  13
   0  19   4 82.2684 7.50301  10
   0  19  -4 72.0774 5.73382  11
  -1 -19  -4 167.909 12.1838  13
   1  19   4 171.485 13.1364  10
  -2 -19  -4 160.420 11.2883  13
  -2  19  -4 148.207 9.87710   9
   2  19   4 149.418 12.4524  10
  -2  19  -4 161.559 9.61035   6
   3  19   4 121.036 10.4717  10
  -3  19  -4 126.138 10.0607  12
  -3  19  -4 128.771 7.99675   9
  -3  19  -4 127.434 7.72931   6
  -3  19  -4 123.222 7.75570   6
   4  19   4 4.74603 4.11137  10
  -4  19  -4 8.11382 3.16522  12
  -5 -19  -4 28.6175 4.61665  10
   5  19   4 26.1839 4.90732  10
  -6 -19  -4 0.70786 1.51273  10
   7  20  -4 3.42145 2.86238  10
  -6  20   4 7.75862 0.78741   6
  -6  20   4 7.82471 1.00752   9
   6  20  -4 5.97957 3.68849  10
  -5 -20   4 23.1816 4.03891  13
  -5  20   4 30.4661 2.71473   9
  -5  20   4 29.2693 2.11120   6
  -4 -20   4 28.0819 4.87260  13
   4  20  -4 21.1415 4.35306  10
  -3 -20   4 18.4545 3.34500  13
  -3  20   4 13.6053 1.41841  11
  -3  20   4 13.3796 1.38392  11
   3  20  -4 15.3648 3.53936  10
  -2 -20   4 229.703 15.3105  13
   2 -20  -4 201.082 14.9815  13
   2  20  -4 251.980 15.4640  10
  -2  20   4 194.684 13.8987  11
  -1 -20   4 16.0961 2.92767  13
   1 -20  -4 9.39096 2.59441  13
  -1  20   4 8.56005 2.83714  10
   0 -20  -4 42.0157 5.50409  13
   0  20   4 46.4554 6.29020  10
   0  20  -4 59.4917 4.01523  11
   0  20  -4 59.3970 4.14594  11
  -1 -20  -4 28.9237 5.26381  13
   1  20   4 34.8264 6.18532  10
  -2 -20  -4 3.15265 3.01792  13
   2  20   4 0.84326 3.15346  10
  -2  20  -4 1.52138 0.98796   9
  -2  20  -4 0.18495 0.51644   6
  -3  20  -4 7.07114 0.73283   6
   3  20   4 7.24476 3.81850  10
  -3  20  -4 7.65442 1.11740   9
  -3  20  -4 8.71799 0.78064   6
   4  20   4 29.2778 5.74081  10
   5  20   4 5.95016 2.65415  10
  -6  21   4 11.8812 0.93152   6
  -6  21   4 10.8694 1.24725   9
   6  21  -4 11.9254 3.60262  10
  -5 -21   4 -0.2603 2.38537  13
  -5  21   4 1.45425 0.85460   9
  -5  21   4 1.70576 0.48927   6
   5  21  -4 -0.1735 3.23203  10
  -4 -21   4 45.6450 5.38796  13
   4  21  -4 35.3867 5.80450  10
  -3 -21   4 2.55140 3.26821  13
   3  21  -4 -0.4970 2.92034  10
   2 -21  -4 11.2550 2.71285  13
   2  21  -4 19.7014 3.86590  10
  -2  21   4 11.4198 1.77747  11
   1 -21  -4 45.7133 5.33959  13
  -1 -21   4 48.9795 5.93804  13
   1  21  -4 50.7400 4.90695  11
  -1  21   4 43.9155 4.67266  10
   0 -21  -4 23.3538 3.43621  13
   0  21  -4 16.1566 1.79969  11
   0  21   4 21.0130 4.07166  10
   0  21  -4 17.1871 1.94847  11
  -1 -21  -4 20.3734 3.48903  13
   1  21   4 18.3667 4.00572  10
  -2 -21  -4 17.9080 3.29900  13
   2  21   4 13.0593 3.97707  10
  -2  21  -4 15.1006 1.27531   6
  -2  21  -4 16.0210 1.94719   9
  -3  21  -4 26.7444 1.68459   6
  -3  21  -4 25.0565 2.14689   9
   3  21   4 21.2419 4.32625  10
  -3  21  -4 24.6527 1.70150   6
   4  21   4 0.31660 2.33412  10
   5  21   4 3.37909 2.29633  10
   6  22  -4 29.3088 4.34379  10
  -5  22   4 5.37384 0.62539   6
  -5  22   4 3.12742 1.02793   9
   5  22  -4 -0.5444 3.04619  10
  -4 -22   4 0.94357 2.50939  13
  -3 -22   4 168.066 11.5930  13
   3  22  -4 147.745 11.6615  10
   2 -22  -4 13.1110 3.15230  13
  -2 -22   4 7.81994 2.81699  13
  -2  22   4 11.7191 1.46014  11
   2  22  -4 9.48967 2.52334  10
  -2  22   4 14.4779 2.04337  11
  -1 -22   4 8.97803 2.75659  13
   1 -22  -4 9.65893 2.87552  13
   1  22  -4 4.46419 2.00697  11
  -1  22   4 7.53444 2.25054  11
   0 -22  -4 20.2661 3.50666  13
   0  22   4 16.8422 3.22054  10
  -1 -22  -4 86.4472 7.44181  13
   1  22   4 76.7996 7.57213  10
   2  22   4 6.71830 3.37903  10
  -2  22  -4 8.78540 1.33935   9
  -2  22  -4 9.34300 0.90875   6
   3  22   4 8.96537 2.83894  10
  -3  22  -4 6.40265 0.58579   6
  -3  22  -4 5.89580 0.84501   9
  -3  22  -4 7.09058 0.55543   6
   4  22   4 4.31509 2.44214  10
   5  22   4 -1.2827 1.87763  10
  -5  23   4 5.40535 0.82868   9
   5  23  -4 3.58184 2.61340  10
  -4 -23   4 5.56369 2.47995  13
   4  23  -4 4.36443 2.69327  10
  -3 -23   4 45.8018 5.17554  13
   3  23  -4 38.5693 4.71183  10
   2 -23  -4 13.8950 2.73180  13
  -2 -23   4 14.2940 2.93615  13
   2  23  -4 9.93103 2.32295  11
  -1 -23   4 15.2607 3.08635  13
   1 -23  -4 16.8701 3.56618  13
   1  23  -4 17.4737 2.56508  11
  -1  23   4 18.0913 2.54199  11
   0  23   4 46.8964 5.24256  10
  -1 -23  -4 29.4490 4.54270  13
   1  23   4 26.2801 4.36229  10
  -2 -23  -4 1.67840 2.56195  13
  -2  23  -4 2.67813 1.22455   9
   2  23   4 0.41056 3.09324  10
  -2  23  -4 4.75416 0.56835   6
   3  23   4 12.4256 3.68414  10
  -3  23  -4 17.8636 1.36885   9
  -3  23  -4 19.5597 1.48853   9
   4  23   4 3.20323 2.72652  10
   5  24  -4 5.76825 2.09239  10
  -4 -24   4 9.90083 2.61252  13
   4  24  -4 8.36680 2.68892  10
  -4  24   4 12.0024 1.37673   9
  -3 -24   4 7.91078 2.42180  13
   3  24  -4 7.47457 2.29926  10
  -2 -24   4 29.7055 5.18630  13
   2 -24  -4 24.0989 3.88849  13
   2  24  -4 32.0770 3.25896  11
   1 -24  -4 18.8910 3.65489  13
  -1 -24   4 29.3669 4.99887  13
   0 -24  -4 13.2235 3.01550  13
  -1 -24  -4 25.1867 4.35744  13
   1  24   4 28.3276 3.94128  10
  -2 -24  -4 2.13652 2.09875  13
  -2  24  -4 0.95640 0.81113   9
  -2  24  -4 1.70230 0.49913   6
   2  24   4 1.71049 2.52935  10
   3  24   4 18.6450 3.41312  10
   4  24   4 3.90179 3.38513  10
  -4 -25   4 9.16077 2.11132  13
  -3 -25   4 3.05411 2.00904  13
   3 -25  -4 -0.0352 1.44161  13
   3  25  -4 0.97435 1.42032  11
  -2 -25   4 68.3749 5.92162  13
   2 -25  -4 70.8102 5.53312  13
   2  25  -4 63.7491 4.47426  11
   2  25  -4 62.5483 4.52056  11
  -1 -25   4 9.84442 2.39538  13
   0 -25  -4 -1.1466 2.02011  13
   0 -25   4 2.07351 1.81379  13
   0  25   4 -1.2630 1.11429  11
  -1 -25  -4 1.39544 1.96645  13
   1  25   4 0.39486 1.57751  10
  -1  25  -4 0.04968 1.23349   9
  -2 -25  -4 22.3825 3.16267  13
  -2  25  -4 25.8687 2.10985   9
   2  25   4 23.2928 3.45211  10
   3  25   4 0.97062 1.92844  10
   3 -26  -4 7.19852 1.84056  13
  -3 -26   4 8.69656 1.89862  13
   3  26  -4 7.62791 0.99079  11
   3  26  -4 9.36445 1.34597  11
   2 -26  -4 4.88079 1.69659  13
  -2 -26   4 7.88265 2.41917  13
  -1 -26   4 6.27429 1.96076  13
   1 -26  -4 5.73312 1.84009  13
   0 -26  -4 2.57010 1.77031  13
   0 -26   4 2.22758 1.94196  13
   0  26   4 2.21636 0.79407  11
   0  26   4 2.12642 0.78166  11
  -1 -26  -4 0.77305 1.65793  13
   1  26   4 0.34095 1.10099  11
  -2 -26  -4 7.51862 1.84537  13
   2 -27  -4 0.12759 1.56168  13
  -2 -27   4 4.49552 1.66904  13
   1 -27  -4 -0.2849 1.72538  13
  -1 -27   4 -0.1749 1.42346  13
   0 -27  -4 0.60524 1.50909  13
   0 -27   4 0.33767 1.78117  13
  10   0  -5 9.73482 3.14087  13
   9   0  -5 -0.3085 3.18640  13
   9   0  -5 -0.6177 3.01025  13
  -9   0   5 0.32723 1.16614  11
  -8   0   5 24.1165 3.44615  10
   8   0  -5 25.0142 4.40773  13
  -7   0   5 5.77613 2.76078  10
  -6   0   5 10.5210 3.35653   1
  -5   0   5 6.74607 1.72036   5
  -5   0   5 6.71133 2.97617   1
  -4   0   5 211.220 15.7772   1
  -4   0   5 231.153 16.0718   5
  -3   0   5 7.61437 3.02942   1
  -3   0   5 13.9244 3.92894   5
  -2   0   5 245.123 17.4763   5
   1   0  -5 330.429 21.3208   2
  -1   0   5 345.225 23.0080   5
   0   0  -5 803.701 48.6494   5
   0   0  -5 800.554 48.0765   3
   0   0  -5 734.664 48.0606   4
  -1   0  -5 1.00250 1.36641   4
  -1   0  -5 0.80074 0.93940   3
  -1   0  -5 1.13324 1.20151   5
  -1   0  -5 1.33398 1.44348   5
  -2   0  -5 481.971 29.2965   4
  -2   0  -5 454.456 29.8094   1
  -3   0  -5 -0.5350 0.86685   3
  -3   0  -5 0.34612 1.32722   1
  -3   0  -5 0.23073 1.18375   4
  -4   0  -5 20.3211 2.62799   4
  -5   0  -5 2.87440 1.39266   8
  -6   0  -5 13.2347 2.08845   8
  -7   0  -5 4.84107 1.56732   8
  10  -1  -5 26.0042 3.71245  13
  10   1  -5 16.9810 3.54155  13
   9  -1  -5 1.36985 3.00258  13
  -9  -1   5 1.09004 1.16926  11
   9  -1  -5 0.84503 3.00013  13
  -9   1   5 1.12852 1.01783  11
   9   1  -5 1.91522 3.16807  13
  -8  -1   5 6.09023 2.57013  10
   8  -1  -5 8.05964 3.32114  13
  -8   1   5 9.59849 2.38513  10
   8   1  -5 7.89268 4.22115  13
  -7  -1   5 47.0048 5.48353  10
   7  -1  -5 47.9339 6.92963  13
  -7  -1   5 52.4310 5.66689   1
  -7   1   5 37.8121 4.64324  10
   7   1  -5 47.1934 7.03801  13
  -6  -1   5 2.23823 2.92560   1
  -6   1   5 7.43405 2.75383   1
  -5  -1   5 119.768 8.92715   5
  -5  -1   5 115.952 9.65342   1
  -5   1   5 89.6062 8.84398   1
  -4   1   5 99.9345 8.92342   1
  -4   1   5 104.042 8.44745   5
  -3  -1   5 12.0847 3.19397   1
  -3  -1   5 16.5808 3.83864   5
  -3   1   5 15.3160 3.52947   1
   2  -1  -5 28.7836 3.46634   2
  -2  -1   5 31.9649 4.83630   5
  -2   1   5 27.9798 4.47098   5
   1  -1  -5 1040.84 61.5904   2
  -1   1   5 1096.72 63.1797   5
   1   1  -5 866.229 61.3060   4
   0  -1  -5 523.681 34.0636   4
   0  -1  -5 558.936 34.6998   5
   0  -1  -5 530.534 34.1487   2
   0   1  -5 548.923 33.9271   3
   0   1  -5 556.504 34.0232   4
   0   1  -5 570.432 34.4042   5
  -1  -1  -5 145.600 9.49120   2
  -1  -1  -5 150.037 9.22847   4
  -1  -1  -5 111.837 9.40410   3
  -1  -1  -5 138.490 9.42936   5
  -1   1  -5 128.386 9.02713   4
  -1   1  -5 132.563 8.52792   5
  -1   1  -5 129.069 8.92555   3
  -1   1  -5 131.426 8.60319   5
  -2  -1  -5 28.6502 3.27684   4
  -2  -1  -5 30.4727 4.11372   1
  -2  -1  -5 31.3531 3.97085   2
  -2   1  -5 43.6814 3.77777   1
  -3  -1  -5 18.7043 3.09742   1
  -3  -1  -5 20.6925 2.71269   4
  -3   1  -5 14.2983 2.20285   4
  -3   1  -5 13.4388 2.14214   3
  -4   1  -5 27.8260 2.81007   4
  -4   1  -5 21.9023 3.36309   3
  -5  -1  -5 43.5889 3.76010   8
  -5   1  -5 39.4327 3.52542   8
  -6  -1  -5 318.397 19.9841   8
  -6   1  -5 312.571 19.8153   8
  -7  -1  -5 47.7799 3.83964   8
   7   1   5 48.9365 8.98930  13
  -7   1  -5 42.6028 3.67383   8
  -8  -1  -5 29.8850 2.54670   8
   8   1   5 26.8239 4.04599  13
  10  -2  -5 4.06028 2.64201  13
  10   2  -5 6.92418 2.96098  13
 -10   2   5 2.77155 1.90111   7
  -9  -2   5 0.95062 1.77535  10
   9  -2  -5 -0.0522 2.92274  13
  -9  -2   5 1.16838 1.24338  11
   9   2  -5 0.36181 3.18597  13
  -9   2   5 0.63657 1.69425   7
  -8  -2   5 7.33475 2.40970  10
   8  -2  -5 5.81963 3.13513  13
  -8   2   5 8.77789 1.66538  11
   8   2  -5 8.30295 3.64415  13
  -7  -2   5 116.698 8.80401  10
   7  -2  -5 108.269 9.99624  13
  -7  -2   5 89.4439 9.43287   1
  -7   2   5 113.668 8.30960  10
   7   2  -5 114.962 10.3146  13
  -6  -2   5 96.7431 9.42315   1
  -5  -2   5 14.6719 3.37862   5
  -5  -2   5 16.9476 4.30457   1
  -4  -2   5 651.346 46.2862   1
  -4  -2   5 640.627 46.6003   5
  -4   2   5 789.181 46.0686   1
  -4   2   5 804.119 45.2614   5
  -3  -2   5 318.745 21.2427   1
  -3  -2   5 322.914 21.7938   5
  -3   2   5 281.234 20.5026   1
  -3   2   5 304.532 20.8343   5
   2  -2  -5 655.692 41.1893   2
  -2  -2   5 664.910 42.5929   5
  -2   2   5 651.840 42.1523   5
   1  -2  -5 50.3003 4.70450   2
  -1   2   5 56.2828 6.24858   5
   0  -2  -5 385.620 25.4798   5
   0  -2  -5 365.068 24.9837   2
   0   2  -5 395.259 24.5755   3
   0   2  -5 391.589 24.6747   4
   0   2  -5 423.675 25.2005   5
   0   2  -5 397.189 24.8265   5
  -1  -2  -5 7.10908 1.84006   4
  -1  -2  -5 6.52746 2.02015   5
  -1  -2  -5 7.30499 1.96146   2
  -1   2  -5 0.61614 1.11744   4
  -1   2  -5 0.38599 1.05161   4
  -1   2  -5 0.46482 1.03273   3
  -2  -2  -5 92.2070 7.70509   1
  -2  -2  -5 93.6108 6.92717   4
  -2  -2  -5 91.7379 6.80712   5
  -2  -2  -5 90.3543 7.53567   2
  -2   2  -5 83.5687 6.52524   1
  -2   2  -5 87.8532 6.33891   4
  -2   2  -5 96.3347 6.44217   3
  -3  -2  -5 80.2850 7.09772   2
  -3  -2  -5 75.6899 5.89849   4
  -3  -2  -5 70.8299 6.51407   1
  -3   2  -5 77.0522 5.36561   4
  -3   2  -5 70.1513 5.44709   3
  -3   2  -5 68.6801 5.07814   4
  -4  -2  -5 130.895 11.3401   2
  -4  -2  -5 130.415 8.96666   1
  -4   2  -5 100.710 7.39498   4
  -4   2  -5 111.869 7.57770   4
  -4   2  -5 104.911 8.03639   3
  -5  -2  -5 74.3514 5.72183   8
  -5   2  -5 81.8336 5.67847   8
  -6  -2  -5 28.9375 3.04809   8
  -6   2  -5 26.6089 2.79924   8
   6   2   5 30.4135 5.07379  13
  -7  -2  -5 259.960 16.1109   8
   7   2   5 241.849 17.5102  13
  -7   2  -5 252.399 15.7521   8
  -8  -2  -5 8.30652 1.42755   8
   8   2   5 7.43572 3.10095  13
  10  -3  -5 1.07985 2.45982  13
  10   3  -5 5.31645 2.93962  13
   9  -3  -5 5.00758 3.12045  13
  -9  -3   5 10.5822 2.16691  10
  -9   3   5 6.67475 2.00102   7
   9   3  -5 9.59100 3.65640  13
  -8  -3   5 -1.2208 1.99200  10
   8  -3  -5 2.66130 3.50936  13
   8   3  -5 -0.0442 3.29120  13
   8   3  -5 -0.6990 3.11748  13
  -8   3   5 3.85480 1.27577  11
  -7  -3   5 47.9906 6.95730   1
   7  -3  -5 59.9628 6.90270  13
  -7  -3   5 58.2652 6.08890  10
   7   3  -5 49.3660 6.84642  13
  -7   3   5 51.9943 5.17553  10
  -6  -3   5 73.9819 8.31305   1
  -6   3   5 61.1019 5.36544   4
  -5  -3   5 22.7616 4.99435   1
  -5  -3   5 18.6293 4.50598   5
  -4  -3   5 7.43324 3.62696   5
  -4   3   5 14.2849 1.79006   5
  -4   3   5 14.6825 1.92990   5
  -4   3   5 15.2713 2.89429   4
  -3  -3   5 516.216 32.6675   5
  -3  -3   5 470.612 31.8046   1
  -3   3   5 463.832 31.0028   5
   2  -3  -5 951.125 59.3553   2
  -2   3   5 960.720 60.0070   5
   1  -3  -5 149.554 10.2636   2
  -1   3   5 143.723 11.1070   5
   1   3  -5 136.411 9.57541   4
   0  -3  -5 757.003 54.4940   2
   0  -3  -5 785.035 54.8752   5
   0   3  -5 931.649 54.1919   5
   0   3  -5 933.869 54.0325   5
   0   3  -5 935.878 54.0497   3
   0   3  -5 940.337 54.0681   4
  -1  -3  -5 21.1390 3.34457   2
  -1  -3  -5 26.2728 3.34136   5
  -1   3  -5 18.7554 2.37029   4
  -1   3  -5 19.4297 2.07514   4
  -1   3  -5 19.6916 2.15215   3
  -2  -3  -5 119.920 9.23474   5
  -2  -3  -5 118.769 9.48465   2
  -2  -3  -5 122.070 9.88369   1
  -2   3  -5 132.210 8.28842   4
  -2   3  -5 126.560 8.36914   3
  -3   3  -5 35.2540 2.68313   4
  -3   3  -5 33.7293 2.87716   4
  -3   3  -5 33.1467 3.05533   3
  -4  -3  -5 89.8445 7.81921   1
  -4  -3  -5 85.8639 8.56477   2
  -5  -3  -5 172.396 11.2699   8
  -5  -3  -5 177.527 11.8579  10
  -5   3  -5 160.155 10.8898   8
  -6  -3  -5 62.3140 4.94181   8
  -6  -3  -5 63.4144 5.33363  10
   6   3   5 61.1467 7.77302  13
  -6   3  -5 56.8923 4.41449   8
  -7  -3  -5 61.9788 4.98731   8
   7   3   5 65.8592 7.19511  13
  -7   3  -5 51.3260 4.25119   9
  -8  -3  -5 5.09707 1.41931   8
   8   3   5 4.16799 3.03434  13
  -8   3  -5 3.53407 0.61188   6
  -8   3  -5 6.07103 1.19342   9
  10  -4  -5 4.39057 2.52191  13
  10   4  -5 5.22622 2.93568  13
   9  -4  -5 -2.1511 2.78250  13
  -9  -4   5 2.46716 1.83112  10
  -9   4   5 1.58855 1.26308   7
   9   4  -5 1.28772 3.43033  13
  -8  -4   5 0.59981 2.14150  10
   8   4  -5 0.16784 3.86891  13
   8   4  -5 -0.2814 4.04703  13
  -7  -4   5 93.9445 8.11884  10
  -7  -4   5 99.7532 9.89151   1
   7   4  -5 94.7325 8.97114  13
  -6  -4   5 64.8387 7.90265   1
  -5  -4   5 26.1992 5.34715   1
  -5  -4   5 20.9910 5.14200   5
  -4  -4   5 894.141 55.6701   1
  -4  -4   5 887.700 56.2584   5
  -4   4   5 819.110 53.3278   4
  -3  -4   5 649.448 47.3881   1
   3  -4  -5 788.171 47.1938   2
  -3   4   5 789.375 46.5591   5
  -3   4   5 745.120 45.8359   4
   2  -4  -5 61.4919 5.87796   2
  -2   4   5 63.7314 6.32022   5
   1  -4  -5 282.398 18.4387   2
  -1   4   5 282.051 19.1685   5
   1   4  -5 270.065 17.7091   4
   0  -4  -5 223.438 13.7455   5
   0   4  -5 179.764 12.1066   4
   0   4  -5 182.115 11.5439   5
   0   4  -5 179.531 11.5518   5
   0   4  -5 176.074 12.0815   3
  -1  -4  -5 75.0220 6.79362   5
  -1  -4  -5 72.3438 6.72246   2
  -1   4  -5 88.5989 5.56942   4
  -1   4  -5 76.5358 5.52356   3
  -1   4  -5 74.7805 5.45140   4
  -2  -4  -5 359.181 25.3873   1
  -2  -4  -5 382.367 25.1544   5
  -2  -4  -5 369.401 25.3498   2
  -2   4  -5 404.612 23.7496   4
  -2   4  -5 369.184 23.6300   4
  -2   4  -5 411.949 23.9928   3
  -3  -4  -5 18.8320 3.51166   2
  -3  -4  -5 19.1527 2.52745   5
  -3  -4  -5 19.7591 4.05401   1
  -3   4  -5 14.1097 1.42011   4
  -3   4  -5 13.2727 1.36300   4
  -3   4  -5 13.5470 1.95629   3
  -4  -4  -5 305.204 21.8370   2
  -4  -4  -5 304.741 21.0980   1
  -4   4  -5 306.899 18.7032   6
  -5  -4  -5 19.3510 3.26919  10
  -5  -4  -5 13.4659 3.93491   2
  -5  -4  -5 14.6223 2.51854   8
  -5   4  -5 16.1753 1.74159   9
  -5   4  -5 18.4455 1.53666   6
  -5   4  -5 16.4731 2.14605   8
  -6  -4  -5 199.180 13.1941  10
  -6  -4  -5 201.749 12.9866   8
  -6   4  -5 181.861 12.2645   9
   6   4   5 194.920 14.3239  13
  -6   4  -5 196.648 12.0657   6
  -7  -4  -5 64.0659 5.16425   8
  -7   4  -5 57.0494 3.94542   6
   7   4   5 60.4544 7.24995  13
  -7   4  -5 60.6775 4.23564   9
  -8  -4  -5 -0.2339 1.36950   8
  -8   4  -5 -0.5625 0.91143   9
   8   4   5 2.42505 3.09225  13
  -8   4  -5 0.21585 0.46683   6
  10  -5  -5 10.6989 2.98844  13
  10   5  -5 10.6639 3.48534  13
   9  -5  -5 3.69388 3.28675  13
  -9  -5   5 17.3574 3.07639  10
  -9   5   5 10.2794 2.23106   7
   9   5  -5 10.7892 3.84263  13
  -8   5   5 20.7451 2.96556   7
   8   5  -5 11.1907 3.96623  13
  -8   5   5 18.1015 1.81436  11
  -7  -5   5 46.5054 7.47557   1
  -7  -5   5 44.0703 5.39626  10
   7   5  -5 47.5806 6.47670  13
  -7   5   5 41.6090 3.52877  11
  -6  -5   5 115.763 11.1650   1
  -5  -5   5 221.802 18.7568   5
  -5  -5   5 243.141 18.6386   1
  -5   5   5 271.319 16.1462   4
  -4  -5   5 359.825 23.4609   1
  -4  -5   5 351.011 23.9051   5
  -4   5   5 273.164 20.5701   4
  -3  -5   5 388.545 23.5582   1
   3  -5  -5 322.561 22.4908   2
  -3   5   5 318.001 21.2386   5
  -3   5   5 309.742 21.0512   4
   2  -5  -5 129.234 9.93681   2
  -2   5   5 128.144 10.0702   5
   1  -5  -5 114.952 8.94489   2
  -1   5   5 114.120 9.49388   5
   0  -5  -5 103.657 8.00264   2
   0  -5  -5 99.3932 8.21128   5
   0   5  -5 96.6428 6.78285   4
   0   5  -5 92.3332 6.72808   3
   0   5  -5 101.516 7.07548   4
   0   5   5 99.2994 8.69952   5
  -1  -5  -5 279.945 20.2414   1
  -1  -5  -5 290.061 19.9725   2
  -1  -5  -5 299.903 20.1729   5
  -1   5  -5 303.975 18.5638   4
  -1   5  -5 300.411 18.6657   3
  -1   5  -5 303.990 18.5408   4
  -2  -5  -5 3.26154 2.25786   5
  -2  -5  -5 3.75091 2.10766   2
  -2  -5  -5 3.52748 2.28085   1
  -2   5  -5 3.98190 0.83200   4
  -2   5  -5 3.58646 0.82571   4
  -3  -5  -5 150.065 11.6572   1
  -3  -5  -5 157.745 12.0358   2
  -3  -5  -5 151.490 10.9014   5
  -3   5  -5 134.639 9.73891   3
  -4  -5  -5 11.6558 1.97418   8
  -4  -5  -5 12.9474 3.53374   1
  -4  -5  -5 11.2151 3.35004   2
  -4   5  -5 11.5832 1.15095   6
  -4   5  -5 10.5250 1.77068   3
  -5  -5  -5 47.9275 6.57452   2
  -5  -5  -5 41.7143 4.83240  10
  -5  -5  -5 42.2987 5.44107   1
  -5  -5  -5 41.9917 5.32422  10
  -5  -5  -5 39.7975 4.17523   8
  -5   5  -5 42.2035 3.10355   9
  -5   5  -5 39.9546 2.87369   6
  -6  -5  -5 360.906 24.4259   8
  -6  -5  -5 387.184 24.8624  10
  -6   5  -5 406.375 23.6426   6
   6   5   5 360.375 25.7946  13
  -6   5  -5 417.200 23.8489   9
  -7  -5  -5 105.511 7.17216   8
  -7   5  -5 97.0663 6.38614   9
  -7   5  -5 92.3084 6.13712   6
   7   5   5 97.0695 9.13714  13
  -8  -5  -5 2.13329 1.51740   8
  -8   5  -5 2.09077 0.44079   6
   8   5   5 0.10586 2.98551  13
  -8   5  -5 2.11724 0.80622   9
  10  -6  -5 14.5705 2.69221  13
  10   6  -5 14.2820 3.13378  13
  -9  -6   5 7.49754 2.53038  10
  -9   6   5 7.36204 1.73860   7
  -8  -6   5 18.3088 4.12919   1
  -8  -6   5 12.4652 3.05987  10
  -8   6   5 11.3058 1.30536  11
   8   6  -5 19.4374 4.96179  13
  -8   6   5 9.61518 2.36304   7
  -7  -6   5 45.0191 5.36427  10
  -7  -6   5 48.9190 7.98065   1
   7   6  -5 37.5175 6.05800  13
  -7   6   5 41.5048 3.30338  11
   7   6  -5 40.0585 6.18566  13
  -6  -6   5 71.6193 9.30145   1
  -5  -6   5 21.7359 5.17017   5
  -5  -6   5 18.4350 5.05915   1
  -5   6   5 14.8319 2.27468   4
   4  -6  -5 761.150 44.8215   2
  -4  -6   5 613.432 44.6795   1
  -3  -6   5 170.784 12.5423   1
   3  -6  -5 136.757 11.3388   2
  -3   6   5 138.497 9.94622   4
   2  -6  -5 78.2732 7.22064   2
  -2   6   5 75.8269 6.58028   5
   1  -6  -5 14.1917 2.84854   2
  -1   6   5 13.6295 3.67836   5
   0  -6  -5 38.8553 5.03684   2
   0   6   5 50.0920 5.82427   5
   0   6  -5 52.3811 4.02360   4
   0   6  -5 47.2618 3.67930   4
  -1  -6  -5 5.67499 2.90882   1
  -1  -6  -5 6.53643 2.75253   5
  -1  -6  -5 7.73176 2.50388   2
  -1   6  -5 12.2047 1.44385   4
  -1   6  -5 12.4633 1.62160   4
  -1   6  -5 13.0986 1.57226   3
  -2  -6  -5 26.6531 5.08051   1
  -2  -6  -5 28.2663 4.24060   2
  -2  -6  -5 26.1282 4.50453   5
  -2   6  -5 29.0919 2.60751   3
  -2   6  -5 32.2219 2.11892   4
  -2   6  -5 29.5120 2.09454   4
  -3  -6  -5 32.8393 5.28826   2
  -3  -6  -5 35.2769 4.51753   5
  -3  -6  -5 30.0557 4.89682   1
  -4  -6  -5 371.683 25.0292   2
  -4  -6  -5 369.951 24.4914   1
  -4  -6  -5 349.561 22.1263   8
  -4   6  -5 340.548 21.3099   6
  -4   6  -5 322.677 21.9987   3
  -5  -6  -5 268.069 17.8866   1
  -5  -6  -5 251.979 16.5111  10
  -5  -6  -5 245.810 19.0377   2
  -5  -6  -5 253.961 16.4974  10
  -5  -6  -5 246.307 15.8087   8
  -5   6  -5 224.220 14.9833   9
   5   6   5 235.339 17.1720  13
  -5   6  -5 230.307 16.2003  12
  -5   6  -5 230.205 14.8560   6
  -6  -6  -5 4.26456 2.06809  10
  -6  -6  -5 5.03811 1.86230   8
   6   6   5 7.33679 4.32518  13
  -6   6  -5 5.19586 1.04090   9
  -6   6  -5 5.22570 0.76090   6
  -6   6  -5 5.00939 2.28389  12
  -7  -6  -5 53.1598 4.53156  10
  -7  -6  -5 53.7908 4.63680   8
  -7   6  -5 51.9483 3.34990   6
  -7   6  -5 48.6613 3.56722   9
   7   6   5 42.0523 8.14140  13
  -8  -6  -5 13.6486 2.12015   8
  -8   6  -5 11.9032 0.92531   6
  -8   6  -5 13.5403 1.32845   9
   8   6   5 9.01285 3.21802  13
  10   7  -5 5.19725 2.47442  13
  -9  -7   5 2.07547 2.19161  10
  -9   7   5 3.43908 1.85670   7
  -8  -7   5 7.59139 2.98285  10
  -8  -7   5 6.07855 3.05257   1
  -8   7   5 5.30791 2.11039   7
   8   7  -5 10.0130 4.92815  13
  -7  -7   5 166.540 14.7759   1
  -7  -7   5 163.991 12.6311  10
   7   7  -5 177.421 13.4711  13
  -7   7   5 167.816 10.6902  11
  -7   7   5 169.442 11.7423   7
  -6  -7   5 63.5858 8.34212   1
   6  -7  -5 74.3889 9.37485   2
  -6  -7   5 54.2407 6.27218  10
   5  -7  -5 11.1763 4.34400   2
  -5   7   5 10.1621 1.83796   4
  -4  -7   5 40.7932 7.07986   1
   4  -7  -5 56.9119 6.50895   2
  -4   7   5 56.0201 4.29079   4
   3  -7  -5 651.605 41.5548   2
  -3   7   5 636.078 39.8699   4
   2  -7  -5 695.272 44.9699   2
  -2   7   5 714.487 44.1320   5
   1  -7  -5 106.252 8.37790   2
   1   7  -5 89.5852 6.86784   5
   1   7  -5 91.5236 6.85760   4
  -1   7   5 110.179 8.56463   5
   0  -7  -5 33.7271 5.11151   2
   0   7   5 30.6924 4.78054   5
  -1  -7  -5 32.8792 4.38085   2
  -1  -7  -5 28.8892 4.56820   1
  -1   7  -5 28.1613 2.39196   4
  -1   7  -5 26.0401 2.42569   3
  -1   7  -5 25.5301 2.29402   4
  -2  -7  -5 124.382 10.0055   2
  -2  -7  -5 111.908 9.95738   1
  -2  -7  -5 113.264 9.92559   5
  -2   7  -5 114.160 7.70371   3
  -3  -7  -5 405.475 27.5328   1
  -3  -7  -5 427.653 27.3141   5
  -3  -7  -5 410.009 27.7884   2
  -3   7  -5 368.685 24.9860   3
  -4  -7  -5 95.2710 6.90575   8
  -4  -7  -5 107.096 9.76251   1
  -4  -7  -5 100.245 9.64390   2
  -4   7  -5 89.7425 6.49207   3
  -4   7  -5 87.3814 5.98151   9
  -4   7  -5 91.8087 5.85697   6
  -5  -7  -5 2.72697 1.92656   8
  -5  -7  -5 9.88536 3.61784  10
  -5  -7  -5 7.75166 3.13827  10
  -5  -7  -5 4.84873 3.26570   1
  -5  -7  -5 1.35118 3.07379   2
  -6  -7  -5 31.0688 3.95806  10
  -6  -7  -5 28.5681 4.00830   8
  -6   7  -5 25.8714 2.26562   9
  -6   7  -5 25.6789 1.97263   6
   6   7   5 31.8047 5.59835  13
  -6   7  -5 26.6437 4.07125  12
  -7  -7  -5 3.30811 1.75837  10
  -7  -7  -5 3.48412 1.82661   8
  -7   7  -5 1.08573 0.48450   6
   7   7   5 8.69717 3.83162  13
  -7   7  -5 2.87466 0.80727   9
  -7   7  -5 1.26813 0.52654   6
  -8   7  -5 9.72792 1.03127   9
  -8   7  -5 11.9418 1.08085   9
  -9  -8   5 2.22819 2.15076  10
  -9   8   5 -1.0155 1.58252   7
   9   8  -5 1.51076 3.80999  13
  -8  -8   5 1.66491 2.51177  10
  -8   8   5 7.88897 2.19559   7
   8   8  -5 -1.2412 4.34541  13
  -7  -8   5 106.245 10.6512   1
   7   8  -5 100.094 9.31917  13
  -7   8   5 69.1620 5.24066  11
  -7   8   5 76.3323 6.40035   7
  -6  -8   5 154.085 11.9269  10
  -6  -8   5 155.749 14.4423   1
   6  -8  -5 156.601 14.0432   2
  -6   8   5 142.064 9.65236  11
   5  -8  -5 35.9970 6.29807   2
  -5   8   5 37.2566 3.37542   4
   4  -8  -5 49.9499 6.34196   2
  -4   8   5 43.6804 3.92835   4
   3  -8  -5 50.4355 6.47004   2
  -3   8   5 52.0569 4.25018   4
   2  -8  -5 269.964 18.9876   2
   1  -8  -5 194.110 14.0132   2
   1   8  -5 181.892 12.1981   4
   1   8  -5 168.493 12.1933   4
  -1   8   5 203.854 13.5559   5
   0  -8  -5 62.9301 6.52378   2
   0   8   5 56.4840 6.71027   5
   0   8  -5 62.8243 4.48491   4
   0   8  -5 59.9133 4.48189   4
  -1  -8  -5 -0.1875 2.02834   1
  -1  -8  -5 0.89672 2.07887   2
  -1   8  -5 1.30261 0.73280   4
  -1   8  -5 1.22641 0.73488   4
  -2  -8  -5 24.6197 4.46254   2
  -2  -8  -5 23.6089 4.55472   5
  -2  -8  -5 21.3197 4.53202   1
  -2   8  -5 20.1671 2.05331   3
  -3  -8  -5 93.3686 9.45913   1
  -3  -8  -5 93.4442 9.23333   5
  -3  -8  -5 91.3642 9.45722   2
  -3   8  -5 105.117 6.84174   3
  -3   8  -5 109.505 6.37543   6
  -3   8  -5 109.834 6.93755   3
  -4  -8  -5 5.33825 3.32427   2
  -4  -8  -5 6.15124 3.39162   1
  -4  -8  -5 6.84237 2.18097   8
  -4   8  -5 8.15294 1.29443   3
  -4   8  -5 8.53413 0.98165   9
  -4   8  -5 7.96478 0.84842   6
  -5  -8  -5 27.5817 5.33773   1
  -5  -8  -5 21.7513 4.04792  10
  -5  -8  -5 23.0650 4.35770  10
  -5  -8  -5 23.6377 3.35614   8
  -5   8  -5 17.2464 1.80503   9
  -5   8  -5 19.6125 3.51131  12
  -5   8  -5 16.9590 1.46176   6
  -6  -8  -5 461.515 29.7309  10
  -6  -8  -5 475.253 29.2425   8
  -6   8  -5 455.040 29.5196  12
  -6   8  -5 472.124 28.1260   6
  -6   8  -5 448.050 28.1045   6
   6   8   5 477.190 30.4598  13
  -6   8  -5 453.115 28.2737   9
  -7  -8  -5 58.8207 4.81163   8
  -7  -8  -5 57.7375 4.82379  10
  -7   8  -5 50.5132 3.30198   6
   7   8   5 60.4881 7.17899  13
  -7   8  -5 50.2425 3.50420   9
  -7   8  -5 48.8947 3.28466   6
  -8  -8  -5 18.9099 2.48559   8
   8   8   5 20.7970 3.52173  13
  -9  -9   5 8.48242 2.12328  10
   9   9  -5 7.19911 3.30551  13
  -9   9   5 3.67435 1.84660   7
  -8  -9   5 2.10646 2.62282  10
  -8   9   5 5.05853 2.06508   7
   8   9  -5 1.73281 3.42121  13
  -7  -9   5 61.8722 6.63693  10
  -7  -9   5 61.1691 9.55903   1
   7   9  -5 60.2301 8.01185  13
  -7   9   5 65.1089 5.46020   7
  -6  -9   5 13.9457 3.28737  10
   6  -9  -5 9.72496 4.31885   2
  -6  -9   5 7.57450 4.23840   1
  -6   9   5 10.8195 1.39689  11
  -6   9   5 12.4335 2.54576   7
   5  -9  -5 14.9117 4.43915   2
  -5  -9   5 13.3716 5.35165   1
  -5   9   5 17.1286 2.57542   7
  -4  -9   5 9.09969 4.53810   1
   4  -9  -5 18.7185 4.32589   2
  -4   9   5 17.0168 2.41325   4
   3  -9  -5 21.7268 4.32194   2
  -3   9   5 20.3200 2.48417   4
   2  -9  -5 258.386 18.5156   2
   1  -9  -5 171.673 13.1655   2
  -1   9   5 164.040 12.1623   5
   0  -9  -5 1.24218 2.59559   2
   0   9   5 1.05171 2.08177   5
  -1  -9  -5 315.648 21.8430   2
  -1  -9  -5 304.172 22.0669   1
  -1   9  -5 321.499 19.3788   4
  -1   9  -5 312.775 19.3465   4
  -2  -9  -5 212.879 16.3668   1
  -2  -9  -5 213.565 16.0355   2
  -3  -9  -5 47.6145 7.11383   1
  -3  -9  -5 44.3850 6.04968   5
  -3  -9  -5 39.8176 6.32606   2
  -3   9  -5 51.6716 3.66348   3
  -3   9  -5 50.1986 3.09776   6
  -3   9  -5 50.5424 3.59373   3
  -4  -9  -5 5.38922 3.40128   1
  -4  -9  -5 5.35389 2.68179  10
  -4  -9  -5 5.74906 2.25358   8
  -4  -9  -5 7.27336 4.21455   2
  -4   9  -5 2.99465 0.65647   9
  -4   9  -5 1.10797 0.39880   6
  -4   9  -5 1.63220 0.46284   6
  -4   9  -5 1.43533 0.72245   3
  -5  -9  -5 142.952 10.4947  10
  -5  -9  -5 144.693 10.7197  10
  -5  -9  -5 144.959 9.83561   8
  -5  -9  -5 156.347 12.6674   1
  -5   9  -5 128.548 10.4331  12
  -5   9  -5 130.829 8.57312   9
  -5   9  -5 128.075 8.42817   6
  -5   9  -5 128.609 8.45592   6
   5   9   5 146.272 12.0373  13
  -6  -9  -5 15.8682 2.72604   8
  -6  -9  -5 12.9754 2.94476  10
  -6   9  -5 16.8025 1.24158   6
   6   9   5 16.7617 5.07091  13
  -6   9  -5 18.4968 1.27341   6
  -6   9  -5 15.4381 3.09083  12
  -6   9  -5 17.9978 1.57028   9
  -7  -9  -5 46.7080 4.54925   8
  -7  -9  -5 46.7624 4.49203  10
   7   9   5 53.1961 6.85787  13
  -7   9  -5 47.1444 3.11391   9
  -7   9  -5 48.5055 3.08522   9
  -7   9  -5 41.7706 4.97607  12
   8   9   5 16.8093 3.21032  13
  -9 -10   5 5.67320 2.42591  10
   9  10  -5 3.55560 3.46135  13
  -9  10   5 4.64505 0.80777   9
  -9  10   5 2.74505 1.67861   7
  -8 -10   5 10.7656 3.31759  10
   8  10  -5 10.5509 4.40020  13
  -7 -10   5 26.0657 6.19970   1
  -7 -10   5 22.9404 4.53069  10
   7  10  -5 23.2490 4.21432  13
  -7  10   5 26.4578 3.53084   7
  -6 -10   5 5.15579 4.11756   1
  -6 -10   5 2.95139 2.68113  10
   6  10  -5 2.58652 3.67807  13
   5 -10  -5 18.4063 5.28118   2
  -5 -10   5 14.1522 4.89516   1
  -5  10   5 14.2628 2.20435   7
   4 -10  -5 4.19601 3.07338   2
  -4  10   5 3.57301 1.63439   4
   3 -10  -5 117.843 10.4015   2
  -3  10   5 109.056 7.94937   4
   2 -10  -5 62.5493 7.54911   2
   1  10  -5 104.687 7.43094   4
   0 -10  -5 48.6998 6.26166   2
   0  10  -5 44.7142 3.61564   4
  -1 -10  -5 111.362 9.56260   2
  -1 -10  -5 114.107 9.87331   1
  -1  10  -5 98.4835 6.54736   4
  -1  10  -5 98.1082 6.56449   4
  -2 -10  -5 35.0139 5.48780   2
  -2 -10  -5 38.5482 6.64378   1
  -3 -10  -5 46.8099 6.96648   2
  -3 -10  -5 44.4099 7.21655   1
  -3  10  -5 34.2457 2.36011   6
  -3  10  -5 36.9633 2.84318   3
  -3  10  -5 34.5706 2.34631   6
  -4 -10  -5 45.4517 7.67511   1
  -4 -10  -5 40.7074 5.36827  10
  -4 -10  -5 44.5465 7.09994   2
  -4  10  -5 43.4441 2.89913   9
  -4  10  -5 40.6647 2.72160   6
  -4  10  -5 41.4229 2.68209   6
  -4  10  -5 42.3109 6.37763  12
  -5 -10  -5 194.448 13.5713  10
  -5 -10  -5 198.852 16.1308   1
  -5 -10  -5 183.289 12.8616   8
  -5 -10  -5 198.529 13.8095  10
  -5  10  -5 175.616 11.4466   6
   5  10   5 197.810 14.2501  13
  -5  10  -5 179.519 11.5696   9
  -5  10  -5 185.169 13.1941  12
  -6 -10  -5 37.5569 5.70601   1
  -6 -10  -5 31.9164 4.56388  10
  -6 -10  -5 36.4951 4.15515   8
   6  10   5 42.1476 6.97596  13
  -6  10  -5 29.6667 1.98032   6
  -6  10  -5 30.9368 2.29734   9
  -6  10  -5 29.4710 2.19711   9
  -6  10  -5 29.1968 1.95728   6
  -7 -10  -5 6.06142 2.01900   8
  -7 -10  -5 4.89785 2.06094  10
  -7  10  -5 2.19096 2.27955  12
   8  10   5 19.7196 3.09755  13
  -9 -11   5 11.9717 2.79346  10
  -9  11   5 14.4401 1.34842   9
  -9  11   5 14.2656 2.07411   7
  -8 -11   5 16.2487 3.40956  10
  -8  11   5 11.9258 2.40713   7
  -7 -11   5 53.4435 9.29316   1
  -7 -11   5 58.1243 6.36162  10
  -7  11   5 49.1079 4.90623   7
  -6 -11   5 71.1477 9.48565   1
  -6 -11   5 66.2481 6.51211  10
  -6  11   5 52.6438 3.62835  11
  -6  11   5 52.3207 3.69142  11
  -6  11   5 47.0760 4.78406   7
  -5 -11   5 13.8579 5.66934   1
   5 -11  -5 9.30250 4.03054   2
  -5  11   5 11.2601 2.07543   7
   4 -11  -5 19.1076 4.58141   2
  -4  11   5 15.1500 2.20511   4
   3 -11  -5 107.256 10.0066   2
  -3  11   5 98.9055 7.36360   4
   2 -11  -5 85.5476 8.99761   2
   1 -11  -5 158.317 13.4536   2
   1  11  -5 181.599 11.4995   4
   0 -11  -5 184.321 15.7686   2
   0  11  -5 223.055 13.2923   4
  -1 -11  -5 324.311 23.0883   2
  -2 -11  -5 183.042 14.6768   2
  -2 -11  -5 179.135 15.0222   1
  -2  11  -5 186.166 11.2264   6
  -3 -11  -5 103.947 10.4339   1
  -3 -11  -5 103.379 10.2668   2
  -3  11  -5 100.093 6.11318   6
  -3  11  -5 99.3613 6.22885   9
  -3  11  -5 95.0893 6.09244   6
  -3  11  -5 96.5289 6.52457   3
  -4 -11  -5 15.5700 4.97124   2
  -4 -11  -5 18.0610 4.98112   1
  -4 -11  -5 18.9347 3.71532  10
  -4 -11  -5 17.2036 3.90716  10
  -4  11  -5 31.7009 4.22049  12
  -4  11  -5 24.8610 1.61387   6
  -4  11  -5 25.0013 1.66565   6
  -4  11  -5 26.7180 2.03080   9
  -4  11  -5 26.1217 1.86032   9
  -5 -11  -5 76.9195 7.64076  10
  -5 -11  -5 77.5030 7.95141  10
  -5 -11  -5 81.7804 10.3140   1
   5  11   5 81.1979 8.66801  13
  -5  11  -5 96.0139 5.46637   6
  -5  11  -5 91.4330 5.44377   6
  -5  11  -5 94.9433 5.58292   9
  -5  11  -5 94.9194 7.67108  12
  -6 -11  -5 91.1282 7.58852   8
  -6 -11  -5 93.3773 8.09157  10
  -6  11  -5 98.1661 6.08944   9
  -6  11  -5 104.998 6.08519   9
  -6  11  -5 104.799 8.13550  12
  -7 -11  -5 10.6004 2.25378   8
  -7 -11  -5 8.88388 2.29027  10
   7  11   5 7.78956 3.37927  13
  -7  11  -5 7.37190 2.84506  12
   8  11   5 5.39068 2.55725  13
  -9 -12   5 8.19747 2.49665  10
  -9  12   5 8.33364 1.09774   9
  -8 -12   5 -1.6110 2.61700  10
  -8  12   5 -0.2298 1.22326   7
  -8  12   5 -0.2774 0.70199   9
  -8  12   5 0.60047 0.75585   6
  -7 -12   5 87.7060 10.5665   1
  -7 -12   5 88.1322 8.33321  10
  -7  12   5 88.9579 6.91230   7
  -6 -12   5 352.415 27.2785   1
  -6 -12   5 342.492 23.7309  10
  -6  12   5 355.001 22.4017   7
  -5 -12   5 22.7332 5.83359   1
   5 -12  -5 16.0048 4.94697   2
   5  12  -5 25.7467 4.45834  10
  -5  12   5 21.9585 2.96369   7
  -5  12   5 17.8247 2.17874  11
   4 -12  -5 10.0983 4.15030   2
   3 -12  -5 5.27696 3.31878   2
  -3  12   5 6.82851 1.86729   4
   2 -12  -5 17.1276 4.34828   2
   1 -12  -5 120.160 10.0621   2
   1  12  -5 86.3654 7.05368   4
   0 -12  -5 234.216 17.0664   2
   0  12  -5 210.647 14.0804   4
  -1 -12  -5 263.280 19.7090   2
  -2 -12  -5 124.285 11.2959   1
  -2 -12  -5 129.420 11.0070   2
  -2  12  -5 99.1228 6.95285   6
  -3 -12  -5 242.000 19.6105   1
  -3  12  -5 252.271 15.5531   3
  -3  12  -5 242.340 15.1470   6
  -3  12  -5 253.250 15.2565   9
  -3  12  -5 252.156 15.1616   6
  -4 -12  -5 173.743 12.9691  10
  -4 -12  -5 177.228 13.1878  10
  -4 -12  -5 182.156 15.7284   1
  -4  12  -5 166.860 10.7162   6
  -4  12  -5 175.593 10.8974   9
   4  12   5 155.857 13.0865  13
  -4  12  -5 185.198 10.7486   6
  -4  12  -5 181.651 12.5944  12
  -4  12  -5 183.810 10.8286   9
  -5 -12  -5 49.6178 7.66465   1
  -5 -12  -5 44.2832 5.50885  10
  -5 -12  -5 46.8760 5.88086  10
  -5  12  -5 42.3948 5.33249  12
  -5  12  -5 42.6343 2.83984   9
   5  12   5 45.8269 7.38349  13
  -5  12  -5 43.7697 2.89390   9
  -6 -12  -5 110.345 8.70623  10
  -6 -12  -5 98.4473 7.79907   8
  -6  12  -5 124.925 8.74916  12
   6  12   5 94.7691 9.49115  13
  -7 -12  -5 15.8217 3.15663  10
  -7 -12  -5 14.7100 2.21705   8
  -7  12  -5 18.1336 2.90465  12
   7  12   5 16.5812 4.05907  13
  -9 -13   5 30.6152 3.83543  10
  -8  13   5 4.72721 0.89576   9
  -8  13   5 4.48782 0.67858   6
  -8  13   5 4.87388 1.95862   7
  -7 -13   5 -1.2044 2.68528  10
  -7  13   5 5.09734 1.08179   9
  -7  13   5 3.37814 2.00673   7
  -6 -13   5 46.9377 8.52061   1
  -6  13   5 32.1607 3.93298   7
  -5 -13   5 63.6759 10.5349   1
  -5 -13   5 55.3106 6.23614  13
  -5  13   5 53.1471 3.91312  11
   5  13  -5 56.1282 7.05635  10
  -5  13   5 61.7166 5.45177   7
   4 -13  -5 40.5802 7.08427   2
   3 -13  -5 7.62618 4.42194   2
  -3  13   5 9.26698 1.83638   4
   2 -13  -5 12.1495 4.08293   2
   1 -13  -5 226.920 17.7177   2
   1  13  -5 232.407 15.0768   4
   0 -13  -5 88.1201 9.45820   2
   0  13  -5 76.4568 5.64152   4
  -1 -13  -5 13.3359 4.47885   2
  -2 -13  -5 95.0701 9.67783   2
  -2 -13  -5 94.3132 9.65292   1
  -2  13  -5 71.8461 4.89410   6
  -2  13  -5 72.6970 5.14188   9
  -3 -13  -5 290.776 20.1101  10
  -3 -13  -5 290.056 20.2682  10
  -3 -13  -5 302.472 22.6958   2
  -3 -13  -5 304.591 23.0739   1
  -3  13  -5 284.688 17.9964   6
  -3  13  -5 291.209 18.1069   9
  -3  13  -5 286.629 17.9924   6
  -3  13  -5 324.982 19.8344  12
  -4 -13  -5 69.4287 9.15385   1
  -4 -13  -5 64.2322 6.89588  10
  -4 -13  -5 65.5134 6.63951  10
   4  13   5 62.4723 6.92736  13
  -4  13  -5 63.8053 3.86557   6
  -4  13  -5 60.7000 3.86975   6
  -4  13  -5 56.1771 5.99853  14
  -4  13  -5 62.9074 4.00505   9
  -4  13  -5 62.0625 6.18237  12
  -4  13  -5 59.4172 4.04444   9
  -5 -13  -5 191.557 13.9227  10
  -5 -13  -5 185.369 13.6976  10
  -5 -13  -5 199.189 16.3784   1
   5  13   5 177.322 14.2890  13
  -5  13  -5 188.187 13.3886  12
  -6 -13  -5 5.38674 2.57910  10
   6  13   5 2.61507 3.79599  13
  -6  13  -5 2.75959 2.54310  12
  -7 -13  -5 23.5480 3.33293  10
  -7 -13  -5 22.0824 2.64454   8
  -7  13  -5 18.4756 2.83549  12
   7  13   5 24.0405 3.80077  13
  -8 -14   5 37.2745 4.90015  10
  -8  14   5 35.6546 3.74167   7
  -8  14   5 34.9738 2.43066   6
  -8  14   5 38.3456 2.64690   9
  -7 -14   5 18.4139 3.48850  10
  -7  14   5 21.4484 2.96732   7
  -6 -14   5 10.0186 5.17001   1
  -6  14   5 18.4351 2.94172   7
   6  14  -5 12.7272 4.26181  10
  -5 -14   5 58.0438 6.22784  13
   5  14  -5 56.7867 7.18873  10
  -5  14   5 66.2416 4.16648  11
  -5  14   5 63.8004 4.17439  11
   4 -14  -5 71.9698 9.06588   2
  -4  14   5 65.1480 4.95454  11
   4  14  -5 72.1772 7.31673  10
   3 -14  -5 2.94170 4.34359   2
   2 -14  -5 60.1046 8.02702   2
   1 -14  -5 65.3559 8.37577   2
   1  14  -5 63.8040 5.15511   4
   0 -14  -5 147.088 12.7479   2
   0  14  -5 135.216 9.21231   4
  -1 -14  -5 24.6719 5.84577   2
  -1  14  -5 33.3337 2.23373   6
  -2 -14  -5 43.1567 7.39123   2
  -2  14  -5 59.8933 4.14519   9
  -2  14  -5 68.2632 3.89098   6
  -3 -14  -5 0.86244 3.75155   1
  -3  14  -5 -2.5413 2.55645  12
  -3  14  -5 -1.0395 0.64762   9
  -3  14  -5 -0.4047 0.42894   6
  -3  14  -5 -0.1838 0.36384   6
  -3  14  -5 2.49023 3.10184  14
  -4  14  -5 27.7134 4.60991  12
  -4  14  -5 25.6648 1.93735   9
  -4  14  -5 27.2779 1.98266   9
  -4  14  -5 24.9175 3.69633  14
  -4  14  -5 28.1587 1.72785   6
  -4  14  -5 25.7489 1.71136   6
  -5 -14  -5 8.40027 3.34749  10
  -5 -14  -5 4.54765 4.72813   1
  -5 -14  -5 12.1277 4.01528  10
  -5  14  -5 9.20205 3.19503  12
  -6 -14  -5 -0.4835 2.61915  10
  -6  14  -5 -4.9571 2.65166  12
  -7 -14  -5 4.99191 2.07728  10
  -7  14  -5 3.89218 1.99715  12
  -8 -15   5 7.82863 2.96722  10
  -8  15   5 15.4458 1.42144   9
  -8  15   5 14.9701 2.28976   7
  -8  15   5 15.2814 1.14882   6
  -7  15   5 18.1891 2.96028   7
  -7  15   5 15.7584 1.40506   6
  -7  15   5 16.6144 1.78723   9
  -6 -15   5 57.4561 9.62430   1
   6  15  -5 67.8062 7.78830  10
  -5 -15   5 133.733 10.3267  13
   5  15  -5 138.667 11.4557  10
  -4 -15   5 -3.3015 2.34872  13
   4 -15  -5 -0.0428 3.50622   2
   4  15  -5 -1.8561 3.23431  10
  -4  15   5 -1.2547 1.11035  11
   3 -15  -5 6.96680 4.02525   2
   3  15  -5 7.89574 3.00721  10
   2 -15  -5 122.452 12.4844   2
   1 -15  -5 219.012 17.8660   2
   0 -15  -5 72.0235 8.84886   2
  -1 -15  -5 31.5502 6.26844   2
  -1  15  -5 29.6414 2.21151   6
  -1  15  -5 28.2087 2.68202   9
  -2 -15  -5 168.015 14.3954   2
  -2  15  -5 150.297 12.0085  12
  -2  15  -5 159.035 10.0849   9
  -2  15  -5 161.215 9.86722   6
   2  15   5 163.332 12.9024  10
  -3 -15  -5 106.961 12.1354   1
  -3  15  -5 107.068 6.88988   6
   3  15   5 99.1641 10.1332  10
  -3  15  -5 114.795 8.88866  14
  -3  15  -5 115.698 7.10077   9
  -3  15  -5 115.905 6.89632   6
  -3  15  -5 117.089 8.90791  12
  -4 -15  -5 106.851 9.10839  10
  -4 -15  -5 106.829 8.84880  10
  -4 -15  -5 116.084 11.9438   1
  -4  15  -5 91.2887 6.04215   9
  -4  15  -5 89.0574 6.06652   9
  -4  15  -5 90.6962 8.19051  14
  -4  15  -5 100.970 8.67588  12
  -5 -15  -5 0.27415 2.78211  10
  -5  15  -5 0.50770 2.63921  12
  -6 -15  -5 24.4921 4.13418  10
  -6  15  -5 27.1073 4.44065  12
  -7 -15  -5 4.92419 1.94237  10
  -8 -16   5 8.68222 2.26103  10
  -8  16   5 10.9128 1.13632   9
  -7 -16   5 38.0370 5.72200  10
  -7  16   5 47.1113 3.34841   9
  -7  16   5 53.0233 4.46261   7
  -7  16   5 47.3350 3.07739   6
   7  16  -5 41.6859 6.87814  10
   6  16  -5 68.9075 7.98099  10
  -6  16   5 62.5086 6.30535   7
  -6  16   5 67.2683 4.83117   9
  -5 -16   5 72.2292 6.65845  13
   5  16  -5 78.8326 8.02974  10
  -4 -16   5 16.5249 3.54185  13
   4  16  -5 15.4357 3.85540  10
  -4  16   5 13.9732 1.80339  11
   3 -16  -5 7.52959 4.18117   2
  -3 -16   5 4.39590 2.39342  13
  -3  16   5 6.10591 1.87226  11
   3  16  -5 7.66875 2.98505  10
   2 -16  -5 31.0419 6.42591   2
   2  16  -5 28.1904 4.67637  10
   1 -16  -5 36.9537 7.18767   2
  -1  16   5 33.3056 5.39935  10
   0 -16  -5 39.0658 7.07467   2
   0  16   5 35.8371 5.34486  10
  -1 -16  -5 29.0784 6.43146   2
   1  16   5 35.3379 5.76688  10
  -2 -16  -5 3.19686 2.69465  13
  -2  16  -5 5.74964 2.65502  12
  -2  16  -5 5.46510 0.67825   6
  -2  16  -5 4.67977 1.07913   9
  -2  16  -5 7.82078 2.84001  14
   2  16   5 7.54212 3.73394  10
  -3  16  -5 142.043 8.74087   9
  -3  16  -5 141.051 10.4868  14
  -3  16  -5 141.358 8.54657   6
  -3  16  -5 132.795 10.6938  12
   3  16   5 134.251 11.9081  10
  -4 -16  -5 5.47044 3.66916  10
  -4 -16  -5 4.73670 3.14947  10
  -4 -16  -5 3.46884 4.24757   1
  -4  16  -5 3.21867 0.54409   9
  -4  16  -5 4.01932 0.58006   9
  -4  16  -5 3.92733 2.74309  14
  -4  16  -5 2.29047 2.73636  12
  -5 -16  -5 91.5173 7.69900  10
  -5  16  -5 69.1582 7.20278  12
  -6 -16  -5 23.2056 3.41407  10
  -6  16  -5 23.2995 3.41928  12
  -8 -17   5 24.4185 3.76676  10
   7  17  -5 36.1356 5.78174  10
  -7  17   5 27.8549 2.00189   6
  -7  17   5 26.9009 2.19930   9
  -5 -17   5 2.69092 2.90989  13
   5  17  -5 5.23590 3.62275  10
  -4 -17   5 27.0085 4.91333  13
   4  17  -5 33.3310 5.53784  10
  -4  17   5 28.4740 2.39313  11
  -4  17   5 28.9456 2.42102  11
  -3 -17   5 54.8264 6.45086  13
   3  17  -5 54.0872 6.98101  10
  -3  17   5 71.5876 5.05680  11
   2 -17  -5 17.1523 3.18671  13
  -2 -17   5 26.3334 4.02520  13
   2 -17  -5 18.1372 5.46842   2
  -2  17   5 18.9500 3.57019  10
   1 -17  -5 78.2248 8.40285  13
   1 -17  -5 98.7763 10.6340   2
   1  17  -5 87.3398 7.11600  10
  -1  17   5 79.2737 7.46486  10
   0 -17  -5 12.2632 2.73810  13
   0  17   5 12.9547 3.47271  10
   0  17  -5 14.7537 1.99010  11
   0  17  -5 16.2672 3.57262  14
  -1 -17  -5 4.73848 2.37557  13
  -1  17  -5 3.71871 1.36984   9
   1  17   5 5.40639 3.33550  10
  -1  17  -5 3.39397 2.65785  14
  -2 -17  -5 53.6435 5.78860  13
  -2  17  -5 48.1666 5.31139  12
  -2  17  -5 53.5522 3.47608   6
   2  17   5 60.2838 7.19931  10
  -2  17  -5 48.3672 5.85071  14
  -2  17  -5 55.2719 3.91291   9
  -3 -17  -5 6.49969 4.75745   1
  -3  17  -5 3.70368 0.93423   9
  -3  17  -5 4.00652 3.33563  14
  -3  17  -5 4.41467 2.61849  12
  -3  17  -5 4.46785 0.53796   6
   3  17   5 4.68398 3.72259  10
  -4 -17  -5 50.9554 6.41625  10
  -4 -17  -5 58.7730 10.7496   1
  -4  17  -5 48.7394 5.93084  12
   4  17   5 49.0144 7.29215  10
  -5 -17  -5 38.1763 4.67456  10
  -5  17  -5 43.1161 5.23937  12
  -6 -17  -5 30.9858 3.58035  10
  -6  17  -5 32.3223 4.22412  12
  -7  18   5 5.90826 0.63200   6
  -7  18   5 5.86700 0.89253   9
   7  18  -5 9.42571 3.66016  10
   6  18  -5 7.40105 3.94056  10
  -6  18   5 14.5635 1.64985   9
  -6  18   5 13.6246 1.24321   6
  -5 -18   5 5.27614 2.77879  13
   5  18  -5 5.22297 3.84049  10
  -4 -18   5 3.95316 3.07602  13
   4  18  -5 2.36766 3.21777  10
  -3 -18   5 50.7195 5.62472  13
   3  18  -5 54.8274 6.20438  10
   2 -18  -5 59.8765 5.93242  13
  -2 -18   5 73.4430 6.84293  13
   2  18  -5 73.0201 6.71744  10
  -2  18   5 53.4715 5.80879  10
  -1 -18   5 11.1323 4.44611  13
   1 -18  -5 0.63617 2.35878  13
  -1  18   5 4.47642 2.65114  10
   0 -18  -5 34.3544 5.19957  13
   0  18  -5 29.4032 4.10908  14
   0  18  -5 32.9083 3.32274  11
   0  18   5 27.4614 5.15659  10
  -1 -18  -5 35.9448 4.54341  13
  -1  18  -5 32.6818 4.84172  14
  -1  18  -5 28.3826 2.79140   9
   1  18   5 34.6307 6.61479  10
  -2 -18  -5 31.7492 5.13893  13
  -2  18  -5 40.1372 3.08664   9
  -2  18  -5 39.3899 5.25796  14
  -2  18  -5 40.1156 2.58504   6
  -2  18  -5 36.4002 5.04198  12
   2  18   5 32.2307 6.21193  10
  -3  18  -5 11.5449 0.95449   6
  -3  18  -5 11.3538 1.03912   6
  -3  18  -5 10.6983 3.18762  14
   3  18   5 9.63749 4.29451  10
  -3  18  -5 10.4104 3.08799  12
  -3  18  -5 13.1476 1.49953   9
   4  18   5 10.7356 4.62311  10
  -4  18  -5 21.6033 3.66686  12
  -5 -18  -5 2.82008 2.05793  10
  -5  18  -5 7.98782 2.75561  12
  -6 -18  -5 1.69850 1.53566  10
  -7  19   5 15.9532 1.41414   9
   7  19  -5 14.9089 3.18174  10
  -6  19   5 5.69381 0.71536   6
   6  19  -5 4.21134 3.63006  10
  -6  19   5 7.58084 1.20468   9
  -5 -19   5 18.0794 3.38131  13
   5  19  -5 19.4842 4.42418  10
  -4 -19   5 2.30965 3.25817  13
   4  19  -5 3.93017 3.48474  10
  -3 -19   5 27.1195 4.71197  13
   3  19  -5 32.2781 4.87882  10
  -3  19   5 19.5292 2.53371  11
   2 -19  -5 58.9796 6.09529  13
  -2 -19   5 51.6686 6.23844  13
   2  19  -5 55.6790 6.13464  10
  -2  19   5 56.4603 5.19282  10
   1 -19  -5 4.95029 2.96014  13
  -1 -19   5 10.8946 2.60592  13
   1  19  -5 5.32580 1.91274  11
  -1  19   5 8.34900 3.06640  10
   0 -19  -5 81.4134 6.78909  13
   0  19  -5 70.6265 5.26927  11
   0  19   5 80.4762 7.47545  10
   0  19  -5 67.3387 5.16502  11
  -1 -19  -5 34.1787 5.33548  13
  -1  19  -5 42.4834 3.74412   9
  -1  19  -5 44.6305 5.24376  14
   1  19   5 34.2945 5.93479  10
  -2 -19  -5 29.5265 4.54496  13
  -2  19  -5 29.6119 2.13793   6
  -2  19  -5 30.6639 2.78821   9
   2  19   5 31.1191 6.02498  10
  -3  19  -5 41.9596 2.73086   6
   3  19   5 31.7491 5.85458  10
  -3  19  -5 40.9623 2.75794   6
  -3  19  -5 50.2395 3.14536   9
  -3  19  -5 43.8396 5.24876  12
   4  19   5 -0.3777 3.63114  10
  -4  19  -5 0.65705 2.62626  12
  -5 -19  -5 16.5331 3.09996  10
   7  20  -5 7.98433 2.42415  10
  -6  20   5 32.1741 2.33656   9
  -6  20   5 29.1391 2.04382   6
   6  20  -5 24.3678 4.26579  10
  -5 -20   5 6.95844 2.95824  13
   5  20  -5 6.27690 3.38696  10
  -4 -20   5 6.76348 2.71824  13
   4  20  -5 7.33207 3.26447  10
   3 -20  -5 47.3547 5.55999  13
  -3 -20   5 47.3983 5.70934  13
  -3  20   5 43.3160 3.48140  11
   3  20  -5 47.0521 5.80151  10
  -3  20   5 49.2946 3.55336  11
  -2 -20   5 24.0598 3.97512  13
   2 -20  -5 29.4334 4.97807  13
  -2  20   5 28.3125 3.76742  11
   2  20  -5 24.6972 4.14169  10
  -1 -20   5 85.7253 6.84016  13
   1 -20  -5 67.4870 6.62898  13
  -1  20   5 63.0425 6.52303  10
   1  20  -5 85.3244 5.86660  11
   0 -20  -5 163.529 11.8176  13
   0  20  -5 159.633 9.83712  11
   0  20   5 150.997 12.2579  10
   0  20  -5 156.555 9.83711  11
  -1 -20  -5 3.54543 2.49699  13
  -1  20  -5 1.57352 1.42597   9
   1  20   5 0.03249 2.93505  10
  -2 -20  -5 0.24783 3.04689  13
   2  20   5 0.80673 3.60189  10
  -2  20  -5 -0.0388 0.48064   6
  -2  20  -5 -1.5172 1.10660   9
   3  20   5 62.2615 7.76927  10
  -3  20  -5 65.0972 6.31948  12
  -3  20  -5 70.5255 4.21271   6
  -3  20  -5 69.1431 4.23462   6
  -3  20  -5 63.7949 4.55831   9
  -3  20  -5 71.2671 4.53255   9
   4  20   5 5.84776 3.84226  10
  -5 -20  -5 1.84124 1.58184  10
   5  20   5 1.34515 2.16736  10
  -6  21   5 11.1678 1.22573   9
   6  21  -5 14.1482 2.89563  10
  -5 -21   5 25.3135 3.60891  13
   5  21  -5 17.0042 3.85379  10
  -4 -21   5 84.5296 7.50104  13
   4  21  -5 92.2412 8.04815  10
  -3 -21   5 59.1132 6.13590  13
   3 -21  -5 49.4901 5.74554  13
   3  21  -5 60.3228 5.99276  10
  -3  21   5 54.5523 3.63098  11
  -3  21   5 55.4280 3.63934  11
   2 -21  -5 69.5569 7.05832  13
  -2 -21   5 92.5684 7.68900  13
   2  21  -5 88.6997 7.06165  10
  -2  21   5 81.9493 5.99862  11
  -1 -21   5 144.301 12.0912  13
   1 -21  -5 187.292 12.1120  13
  -1  21   5 179.987 12.1273  10
   1  21  -5 154.515 11.0397  11
   0 -21  -5 -2.7282 3.01506  13
   0  21   5 4.71159 2.83638  10
  -1 -21  -5 24.6154 4.71948  13
  -1  21  -5 25.1723 2.90095   9
   1  21   5 28.5242 5.35200  10
   2  21   5 94.2518 8.56190  10
  -2  21  -5 101.447 6.61054   9
  -2  21  -5 99.2688 6.19072   6
  -3  21  -5 3.88273 0.86603   9
   3  21   5 10.5314 3.11961  10
  -3  21  -5 5.60761 0.82042   9
   4  21   5 14.9892 3.32154  10
   6  22  -5 3.40079 2.54154  10
   5  22  -5 29.0308 4.01816  10
  -5  22   5 40.3927 2.78961   9
  -4 -22   5 37.5635 5.46704  13
   4  22  -5 37.5220 5.04538  10
   3 -22  -5 112.064 8.36376  13
  -3 -22   5 113.237 8.84720  13
   3  22  -5 105.404 8.60637  10
  -2 -22   5 71.2104 6.62809  13
  -2  22   5 64.5235 4.82322  11
   2  22  -5 59.1441 5.48497  11
   1 -22  -5 12.0801 2.85264  13
  -1 -22   5 9.64813 3.00998  13
  -1  22   5 12.2643 2.71748  10
   1  22  -5 10.7317 1.69396  11
   1  22  -5 11.6475 1.73899  11
   0 -22  -5 10.9476 2.93603  13
   0  22   5 12.5864 3.10316  10
  -1 -22  -5 17.5866 3.66892  13
   1  22   5 13.4028 3.49713  10
  -2 -22  -5 28.9368 4.11872  13
  -2  22  -5 21.7923 2.25747   9
  -2  22  -5 19.1174 1.60255   6
   2  22   5 23.1731 4.04445  10
  -3  22  -5 3.02838 0.58612   9
  -3  22  -5 3.84971 0.55229   9
   3  22   5 4.85667 2.45508  10
   4  22   5 1.30186 2.05729  10
   5  23  -5 2.05037 2.20332  10
  -4 -23   5 14.6431 2.79601  13
   4  23  -5 13.9392 2.90195  10
  -3 -23   5 14.9970 3.03728  13
   3 -23  -5 15.2124 3.06629  13
   3  23  -5 16.7263 3.01474  10
   2 -23  -5 4.68119 2.12974  13
  -2 -23   5 4.53958 2.41532  13
  -2  23   5 4.13046 0.95730  11
   2  23  -5 3.14076 1.60399  11
  -2  23   5 4.63515 0.91479  11
   1 -23  -5 7.20133 2.47788  13
  -1 -23   5 12.6600 3.07201  13
  -1  23   5 6.36246 1.63628  11
   0 -23  -5 4.25372 2.44419  13
   0  23   5 5.14264 2.22230  10
  -1 -23  -5 1.85842 2.57377  13
  -1  23  -5 4.33189 1.37283   9
   1  23   5 7.68480 2.97904  10
  -2 -23  -5 18.3632 2.78620  13
  -2  23  -5 14.4245 1.24044   6
   2  23   5 18.1010 3.61580  10
  -2  23  -5 13.3716 1.81771   9
   3  23   5 0.54110 2.71590  10
   4  23   5 4.92439 2.64146  10
  -4 -24   5 2.21760 2.21439  13
   4  24  -5 0.31420 1.60277  10
  -3 -24   5 7.69794 2.36563  13
   3 -24  -5 8.17845 2.46968  13
   3  24  -5 7.81324 1.78302  11
  -2 -24   5 -1.3567 2.47385  13
   2 -24  -5 1.08128 1.94425  13
   2  24  -5 1.28260 1.25565  11
   2  24  -5 -0.6919 1.17203  11
  -1 -24   5 21.7501 3.86741  13
   1 -24  -5 24.2891 3.93387  13
  -1  24   5 22.2981 2.30943  11
   0 -24  -5 19.4017 3.04293  13
   0  24   5 19.1915 3.26784  10
  -1 -24  -5 -1.4243 1.96521  13
   1  24   5 -0.4662 2.10892  10
  -1  24  -5 1.84230 0.51351   6
  -1  24  -5 0.06651 1.00842   9
  -2 -24  -5 30.5144 3.89634  13
  -2  24  -5 31.0959 2.35461   9
  -2  24  -5 29.0634 1.95380   6
   3  24   5 7.09691 2.57543  10
  -4 -25   5 3.75530 1.55511  13
   3 -25  -5 9.83412 1.94934  13
  -3 -25   5 9.92290 2.20501  13
   3  25  -5 8.93650 1.34730  11
   2 -25  -5 0.03163 1.70894  13
  -2 -25   5 -0.6344 1.79476  13
  -1 -25   5 21.5649 3.28554  13
   1 -25  -5 15.3444 2.55518  13
  -1  25   5 16.5320 1.65874  11
  -1  25   5 15.6279 1.52145  11
   0 -25  -5 3.02636 2.39498  13
   0  25   5 2.87145 1.20029  11
  -1 -25  -5 5.69088 2.33334  13
  -1  25  -5 6.17643 1.12547   9
   1  25   5 5.37670 1.77867  10
   2  25   5 2.00155 2.22541  10
   3 -26  -5 7.72338 1.89105  13
  -3 -26   5 4.42998 1.72174  13
   2 -26  -5 13.6593 2.33029  13
  -2 -26   5 11.0855 2.12865  13
  -1 -26   5 2.40090 1.61496  13
   1 -26  -5 5.10886 1.81678  13
   0 -26   5 5.67084 1.65026  13
   0 -26  -5 7.90623 1.92249  13
   0  26   5 10.6015 1.42451  11
   0  26   5 7.01677 0.99456  11
  -1 -26  -5 1.12441 1.76436  13
  10   0  -6 2.01066 2.70437  13
   9   0  -6 1.24300 3.08971  13
  -9   0   6 2.76782 1.39449  11
   9   0  -6 1.72834 3.33551  13
   8   0  -6 0.17038 3.17341  13
  -8   0   6 0.36229 1.87342  10
  -7   0   6 -0.9972 2.35278  10
   7   0  -6 1.58285 3.48223  13
  -6   0   6 230.483 17.2324   1
  -5   0   6 97.5784 8.98429   1
  -5   0   6 91.1764 7.92747   5
  -4   0   6 5.39159 3.03366   5
  -4   0   6 8.16853 3.34991   1
  -3   0   6 110.857 10.0886   5
  -3   0   6 102.884 9.20320   1
  -2   0   6 32.0432 5.53021   5
   0   0  -6 3804.48 231.486   5
  -1   0  -6 747.683 46.9868   5
  -1   0  -6 756.126 47.1355   4
  -1   0  -6 780.132 47.8049   5
  -2   0  -6 140.319 9.79604   4
  -2   0  -6 140.352 10.3537   1
  -3   0  -6 2.23532 1.67265   1
  -3   0  -6 2.57670 1.50001   4
  -4   0  -6 19.6521 2.95229   4
  -4   0  -6 22.9803 2.74055   8
  -5   0  -6 7.78783 1.82941   8
  -6   0  -6 66.2642 5.19302   8
  -7   0  -6 2.91428 1.25255   8
   8   0   6 6.09619 2.53147  13
  10  -1  -6 1.79689 3.22976  13
  10   1  -6 2.03136 2.74712  13
  -9  -1   6 6.50058 1.43764  11
   9  -1  -6 5.65368 3.36236  13
  -9  -1   6 6.34960 2.00095  10
   9   1  -6 6.14205 3.66903  13
  -9   1   6 6.63107 1.36048  11
   9   1  -6 4.49199 3.31184  13
   8  -1  -6 60.0784 7.35877  13
  -8  -1   6 74.4999 6.31363  10
  -8   1   6 66.2325 6.11794  10
   8   1  -6 75.1786 7.92745  13
   7  -1  -6 2.01369 2.99608  13
  -7  -1   6 16.1421 3.26730  10
  -7  -1   6 11.7424 3.70855   1
  -7   1   6 7.26276 2.33678  10
   7   1  -6 11.9318 3.51485  13
  -6  -1   6 1.10964 3.33553   1
  -5  -1   6 124.592 9.82534   5
  -5  -1   6 121.290 10.4295   1
  -5   1   6 101.411 9.45496   1
  -5   1   6 96.2207 7.70971   5
  -4  -1   6 366.035 24.0647   5
  -4  -1   6 358.624 23.4724   1
  -4   1   6 309.609 23.0838   1
  -4   1   6 313.552 22.9640   5
  -3  -1   6 258.277 19.0198   5
  -3  -1   6 242.602 18.1306   1
  -3   1   6 260.989 18.7870   5
  -3   1   6 265.771 18.2614   1
   2  -1  -6 2.41526 1.63432   2
  -2   1   6 4.25585 2.79359   5
   0  -1  -6 627.394 42.2490   5
   0   1  -6 683.273 41.9978   5
   0   1  -6 702.556 41.6682   4
  -1  -1  -6 6577.12 396.995   5
  -1   1  -6 6461.19 394.845   4
  -2  -1  -6 1027.65 66.0548   1
  -2  -1  -6 1031.19 65.3810   4
  -2   1  -6 1137.78 65.2627   4
  -2   1  -6 1048.28 65.5729   1
  -3  -1  -6 13.4220 2.78221   1
  -3  -1  -6 13.0400 2.39642   4
  -3   1  -6 14.4392 2.15194   4
  -4  -1  -6 172.096 12.1224   4
  -4  -1  -6 172.858 11.5177   8
  -4   1  -6 181.873 11.4687   8
  -5   1  -6 17.2728 2.60115   8
  -6  -1  -6 154.023 10.6348   8
  -6   1  -6 163.726 10.4856   8
  -7  -1  -6 13.7477 2.35215   8
  -7   1  -6 18.8938 2.10970   8
   7   1   6 14.5653 3.69466  13
   8   1   6 10.1189 3.20839  13
  10  -2  -6 3.39674 2.65728  13
  10   2  -6 5.02783 2.78934  13
   9  -2  -6 0.39186 3.09895  13
  -9  -2   6 3.14509 1.74432  10
   9   2  -6 4.19393 3.44400  13
  -9   2   6 2.88920 1.02323  11
   8  -2  -6 165.255 12.0331  13
  -8  -2   6 142.979 11.3325  10
   8   2  -6 150.208 12.4556  13
  -8   2   6 167.000 10.9967  10
   7  -2  -6 80.8027 7.83288  13
  -7  -2   6 81.1647 8.69988   1
  -7  -2   6 77.9531 7.10015  10
   7   2  -6 68.3938 7.94519  13
  -7   2   6 89.4903 6.85877  10
  -6  -2   6 7.24713 3.91105   1
  -5  -2   6 566.338 36.8149   1
  -5   2   6 535.523 36.0295   1
  -4  -2   6 278.557 21.4157   5
  -4  -2   6 276.786 20.8131   1
  -4   2   6 310.304 20.1745   5
  -4   2   6 305.844 20.4814   1
   3  -2  -6 813.177 49.5979   2
  -3  -2   6 711.014 50.1375   1
  -3  -2   6 737.788 51.0184   5
  -3   2   6 808.429 50.1032   1
  -3   2   6 859.736 50.6088   5
   2  -2  -6 32.7030 4.03750   2
  -2   2   6 36.1720 5.33942   5
   1  -2  -6 46.9315 5.49566   5
   1  -2  -6 34.3518 4.05198   2
   0  -2  -6 106.798 8.02742   5
   0   2  -6 83.0590 6.64952   4
   0   2  -6 86.0383 6.79936   5
  -1   2  -6 4.83993 1.39534   3
  -1   2  -6 7.92685 1.64044   4
  -2  -2  -6 114.145 7.84164   5
  -2  -2  -6 113.708 9.29129   1
  -2   2  -6 117.911 7.98022   4
  -2   2  -6 110.819 8.17105   1
  -3   2  -6 26.5590 2.71975   4
  -4  -2  -6 10.3530 2.13279   4
  -4  -2  -6 10.9187 1.80385   8
  -4   2  -6 14.9915 1.90026   8
  -4   2  -6 9.77361 1.40606   4
  -5  -2  -6 271.813 17.4333  10
  -5  -2  -6 274.127 17.0651   8
   5   2   6 312.279 18.8813  13
  -5   2  -6 227.294 17.4902  12
  -5   2  -6 246.696 16.7650   8
  -6  -2  -6 3.45801 1.54470   8
  -6   2  -6 1.27119 1.18687   8
   6   2   6 4.24598 3.86580  13
  -7  -2  -6 28.7134 2.87201   8
   7   2   6 26.0054 4.32912  13
  -8   2  -6 16.4643 1.89165   9
   8   2   6 19.2401 3.70604  13
  10  -3  -6 2.44044 2.55226  13
  10   3  -6 2.12096 2.62354  13
  -9  -3   6 3.19880 1.91115  10
  -9   3   6 3.92158 1.48169   7
   9   3  -6 2.28272 3.35956  13
  -9   3   6 4.36735 0.92908  11
   8  -3  -6 71.3144 7.39189  13
  -8  -3   6 54.2435 5.82134  10
   8   3  -6 53.9349 7.40066  13
  -8   3   6 59.3772 4.46665  11
   7  -3  -6 22.8367 3.73356  13
  -7  -3   6 11.3715 3.06081  10
  -7  -3   6 17.4842 4.84729   1
   7   3  -6 13.4934 4.46063  13
  -7   3   6 19.8325 3.25014  10
  -6  -3   6 40.9782 6.96402   1
  -5  -3   6 126.778 11.4752   1
  -5  -3   6 109.418 10.5277   5
  -4  -3   6 84.5813 8.71857   1
  -4  -3   6 84.9131 9.12704   5
  -4   3   6 94.1614 7.29327   5
  -3  -3   6 368.598 23.5265   1
   3  -3  -6 314.516 22.3129   2
  -3   3   6 320.618 22.6962   5
   2  -3  -6 50.7138 5.22813   2
  -2   3   6 50.2117 6.37389   5
   1  -3  -6 212.661 15.1879   2
   1  -3  -6 227.708 16.7082   5
  -1   3   6 234.822 17.0050   5
   0   3  -6 38.5236 3.39107   5
   0   3  -6 42.6704 3.60751   5
   0   3  -6 34.0516 3.61795   4
  -1  -3  -6 1753.15 120.424   2
  -1  -3  -6 1795.88 120.558   5
  -1   3  -6 2162.99 119.813   4
  -1   3  -6 2156.14 119.871   3
  -2  -3  -6 301.277 19.6123   1
  -2  -3  -6 294.348 18.6089   5
  -2   3  -6 265.580 17.9666   3
  -2   3  -6 259.286 17.7822   4
  -3  -3  -6 49.4651 5.75779   1
  -3   3  -6 53.3229 4.43977   3
  -3   3  -6 56.3307 4.10179   4
  -3   3  -6 52.4608 3.88903   4
  -4  -3  -6 2.00228 1.31809   8
  -4  -3  -6 1.00451 1.84226   1
  -4   3  -6 1.94520 1.15966   8
  -4   3  -6 3.76535 1.50297   3
  -5  -3  -6 6.48295 2.39756  10
  -5  -3  -6 0.18370 1.78562   8
  -5   3  -6 8.54732 2.95894  12
  -5   3  -6 4.41953 1.34088   8
   5   3   6 9.27417 4.25332  13
  -5   3  -6 4.24848 0.75347  11
  -6  -3  -6 22.0755 3.43105   8
   6   3   6 18.0786 4.15837  13
  -6   3  -6 28.5105 2.56314   8
  -7  -3  -6 45.1971 4.00191   8
   7   3   6 36.5150 6.23991  13
  -8   3  -6 0.03733 0.69267   9
   8   3   6 0.63337 2.49941  13
  10  -4  -6 2.71229 2.41438  13
  10   4  -6 7.52764 2.83012  13
   9  -4  -6 4.31090 3.22643  13
  -9  -4   6 3.17226 2.17692  10
  -9   4   6 2.31464 1.84949   7
   9   4  -6 -1.1312 4.18669  13
  -8  -4   6 7.42266 3.18569  10
   8   4  -6 7.45096 3.70265  13
   8   4  -6 4.96339 3.36786  13
   7  -4  -6 40.3764 5.73178  13
  -7  -4   6 66.6896 7.71807   1
  -7  -4   6 67.7883 6.51532  10
  -7   4   6 44.7779 5.06632  10
   7   4  -6 68.8043 7.81396  13
  -6  -4   6 25.3614 5.69111   1
  -5  -4   6 24.5989 5.63895   1
  -5  -4   6 30.1594 6.11608   5
   4  -4  -6 83.6654 7.71279   2
  -4   4   6 74.0946 5.70715   5
   3  -4  -6 443.864 28.3706   2
  -3  -4   6 403.067 28.9685   1
  -3   4   6 437.809 28.1828   5
   2  -4  -6 663.085 41.5343   2
  -2   4   6 644.296 42.0564   5
   1  -4  -6 358.427 24.0613   2
  -1   4   6 380.508 25.3890   5
   0  -4  -6 46.2583 5.15316   5
   0  -4  -6 45.1941 4.77945   2
   0   4  -6 43.4677 3.88200   4
   0   4  -6 41.8678 3.67151   3
  -1  -4  -6 2024.64 121.061   5
  -1  -4  -6 2015.37 120.884   2
  -1   4  -6 1899.20 119.615   4
  -1   4  -6 1928.10 119.739   3
  -2  -4  -6 92.1578 7.78957   5
  -2  -4  -6 90.7769 8.17403   2
  -2  -4  -6 86.5153 8.52050   1
  -2   4  -6 98.3048 6.81466   3
  -2   4  -6 103.487 6.56080   4
  -3  -4  -6 234.790 17.7368   1
  -3  -4  -6 250.535 18.1621   2
  -3   4  -6 253.729 15.6186   4
  -3   4  -6 254.808 15.5761   4
  -3   4  -6 257.930 16.3491   3
  -4  -4  -6 52.1199 4.68094   8
  -4  -4  -6 52.4265 6.16586   1
  -4   4  -6 64.2115 4.35062   8
  -4   4  -6 60.7669 4.97072   3
  -4   4  -6 62.7265 4.09816   9
  -5  -4  -6 170.420 11.4758   8
  -5  -4  -6 166.901 11.8967  10
  -5   4  -6 173.596 10.9794   8
  -5   4  -6 170.793 12.0172  12
  -5   4  -6 181.097 10.9134   9
   5   4   6 162.930 13.5347  13
  -6  -4  -6 339.896 21.3230   8
  -6  -4  -6 332.309 21.4651  10
  -6   4  -6 318.265 20.6651   9
   6   4   6 348.212 22.9893  13
  -7  -4  -6 152.580 10.1835   8
   7   4   6 144.929 12.5360  13
  -7   4  -6 157.062 9.72369   9
  -7   4  -6 151.984 9.44605   6
  -8   4  -6 0.35413 0.60766   9
   8   4   6 1.89521 2.51402  13
  10  -5  -6 4.82212 2.40117  13
  10   5  -6 6.51002 2.68005  13
  -9  -5   6 9.34262 2.78337  10
  -9   5   6 12.6162 2.07779   7
   9   5  -6 23.0399 4.37435  13
  -8  -5   6 59.1788 6.26453  10
  -8  -5   6 57.2602 6.93880   1
   8  -5  -6 60.5961 6.72567  13
   8   5  -6 62.9134 8.78374  13
  -8   5   6 53.9799 4.17717  11
  -7  -5   6 17.7370 4.75053   1
  -7  -5   6 20.9871 4.15148  10
   7   5  -6 23.0418 4.78323  13
  -6  -5   6 97.9748 8.65758  10
  -6  -5   6 104.463 11.1930   1
  -5  -5   6 75.6302 9.31051   1
  -5  -5   6 74.8917 8.87936   5
   5  -5  -6 73.6208 8.21546   2
  -4  -5   6 681.211 45.8907   1
   4  -5  -6 718.265 45.4012   2
   3  -5  -6 302.211 21.1843   2
  -3  -5   6 322.277 22.0960   1
  -3   5   6 302.085 20.5597   5
   2  -5  -6 494.768 32.3346   2
  -2   5   6 500.948 32.5921   5
   1  -5  -6 352.115 22.9190   2
   1   5  -6 347.564 22.2763   5
   1   5  -6 328.065 21.9702   4
  -1   5   6 354.525 23.9505   5
   0  -5  -6 499.734 33.7448   2
   0  -5  -6 481.803 34.1264   5
   0   5  -6 558.430 32.7769   3
   0   5  -6 562.433 32.7240   4
  -1  -5  -6 86.1371 7.14482   2
  -1  -5  -6 82.7473 7.49823   5
  -1  -5  -6 82.8524 7.88606   1
  -1   5  -6 68.0785 5.48967   4
  -1   5  -6 74.2817 5.69839   3
  -2  -5  -6 20.4756 4.31405   1
  -2  -5  -6 21.4160 3.89092   2
  -2  -5  -6 23.0299 3.98854   5
  -2   5  -6 33.5472 2.44566   4
  -2   5  -6 26.6020 2.38418   4
  -2   5  -6 30.0143 2.82765   3
  -3  -5  -6 103.450 9.47983   1
  -3  -5  -6 105.613 7.70336   5
  -3  -5  -6 102.373 9.47173   2
  -3   5  -6 105.375 7.46620   3
  -4  -5  -6 18.8030 2.54139   8
  -4   5  -6 10.9112 1.95727   3
  -4   5  -6 10.2748 1.38815   9
  -4   5  -6 11.1559 1.64026   8
  -4   5  -6 10.9639 1.17286   6
  -5  -5  -6 13.0700 2.22112   8
  -5  -5  -6 14.0645 2.73819  10
   5   5   6 11.0930 3.86923  13
  -5   5  -6 7.46906 1.04932   6
  -5   5  -6 6.13135 2.52388  12
  -5   5  -6 9.07943 1.36602   9
  -6  -5  -6 29.8159 3.39786   8
  -6  -5  -6 25.7548 3.79407  10
  -6   5  -6 25.4536 1.95993   6
   6   5   6 25.0912 5.27250  13
  -6   5  -6 22.5614 3.72054  12
  -6   5  -6 25.7470 2.29799   9
  -7  -5  -6 25.1930 3.10646   8
  -7   5  -6 26.6674 2.11610   9
  -7   5  -6 23.8177 1.85506   6
   7   5   6 21.6873 4.34313  13
  -8   5  -6 6.80761 0.85576   9
   8   5   6 7.60617 2.72363  13
  10  -6  -6 2.46650 2.55909  13
  10   6  -6 3.15694 2.92434  13
  -9  -6   6 7.59048 2.32205  10
   9  -6  -6 4.94342 2.85904  13
   9   6  -6 3.41187 3.48267  13
  -9   6   6 1.98523 1.79283   7
   8  -6  -6 73.6486 7.47718  13
  -8  -6   6 65.6271 7.95897   1
  -8  -6   6 64.8501 6.73682  10
  -8   6   6 67.5940 5.89137   7
   8   6  -6 78.2733 8.17015  13
  -8   6   6 66.9776 4.74277  11
  -7  -6   6 18.7836 3.73313  10
  -7  -6   6 24.2908 5.45761   1
  -7   6   6 21.0790 2.55637  11
   7   6  -6 24.2136 4.83755  13
   7   6  -6 24.8072 4.27918  13
  -6  -6   6 41.4160 5.32514  10
   6  -6  -6 34.4386 6.85689   2
  -6  -6   6 46.2206 7.37088   1
  -5  -6   6 84.5853 9.01091   1
   5  -6  -6 62.0593 7.90515   2
  -5  -6   6 82.9273 9.55959   5
  -5   6   6 58.3857 5.46211   4
  -4  -6   6 37.0010 5.97752   1
   3  -6  -6 285.155 19.6822   2
  -3   6   6 276.892 18.4798   5
   2  -6  -6 16.2267 3.39672   2
  -2   6   6 19.4217 4.20986   5
   1  -6  -6 301.359 21.7524   2
   1   6  -6 341.466 20.8159   4
   1   6  -6 364.465 20.9041   5
  -1   6   6 291.901 22.2665   5
   0   6  -6 56.2370 4.44376   4
  -1   6  -6 42.5263 3.47223   4
  -1   6  -6 43.5228 3.47611   4
  -1   6  -6 46.6460 3.76098   3
  -2   6  -6 35.5197 3.11514   3
  -2   6  -6 32.2601 2.53789   4
  -2   6  -6 34.5506 2.57631   4
  -3  -6  -6 79.5053 8.42486   2
  -3  -6  -6 91.2664 8.74251   1
  -3   6  -6 83.2073 6.16365   3
  -4  -6  -6 40.9236 5.70046   1
  -4  -6  -6 49.5426 5.69131  10
  -4  -6  -6 41.2758 4.02452   8
  -4  -6  -6 47.5033 6.35710   2
  -4   6  -6 41.8147 3.23608   8
  -4   6  -6 43.5313 3.14558   9
  -4   6  -6 41.7017 2.94846   6
  -5  -6  -6 285.244 21.7359   1
  -5  -6  -6 281.841 18.1716  10
  -5  -6  -6 270.714 17.4708   8
  -5   6  -6 266.332 16.5500   6
  -5   6  -6 253.953 16.6963   9
   5   6   6 265.917 19.2454  13
  -5   6  -6 268.530 18.0102  12
  -6  -6  -6 2.12034 1.84463  10
  -6  -6  -6 1.54967 1.75007   8
  -6   6  -6 1.48943 0.78940   9
   6   6   6 1.40690 3.49383  13
  -6   6  -6 1.52347 0.53790   6
  -6   6  -6 -1.5165 2.49574  12
  -7  -6  -6 6.57340 1.99658   8
  -7   6  -6 7.99033 0.79069   6
  -7   6  -6 6.88553 1.14088   9
  -8   6  -6 58.6998 3.71793   9
   8   6   6 57.8596 5.77450  13
  10   7  -6 -1.2305 2.23453  13
  -9  -7   6 11.9438 2.67325  10
   9  -7  -6 8.40451 3.47544  13
   9   7  -6 7.75914 3.43130  13
  -9   7   6 11.9537 2.21763   7
  -8  -7   6 16.5582 3.28584  10
   8   7  -6 13.2540 4.20244  13
  -7  -7   6 116.364 11.8942   1
  -7  -7   6 121.576 9.75249  10
   7   7  -6 110.961 9.97873  13
  -6  -7   6 16.4645 3.69499  10
   6  -7  -6 3.04202 3.77011   2
  -6  -7   6 9.79523 4.38810   1
  -5  -7   6 119.807 12.5587   1
   5  -7  -6 161.724 13.0353   2
  -5   7   6 146.623 9.98469   4
  -4  -7   6 17.5696 4.64596   1
   4  -7  -6 17.0396 4.01700   2
   3  -7  -6 195.514 14.4806   2
  -3   7   6 185.598 12.3352   5
   2  -7  -6 15.7519 3.44155   2
  -2   7   6 15.6053 3.64471   5
   1  -7  -6 115.612 8.98908   2
   1   7  -6 92.2448 7.28023   4
   1   7  -6 101.100 6.87149   5
  -1   7   6 108.110 9.10299   5
   1   7  -6 104.813 6.92522   5
   0  -7  -6 10.5362 3.36038   2
   0   7  -6 5.17679 1.28404   4
  -1  -7  -6 6.14622 3.15410   1
  -1  -7  -6 9.07731 3.06692   2
  -1  -7  -6 9.38582 2.75495   5
  -1   7  -6 5.40010 1.20957   4
  -1   7  -6 4.64451 1.15247   4
  -1   7  -6 5.72278 1.25252   3
  -2  -7  -6 76.9027 8.17735   1
  -2  -7  -6 76.5159 7.44771   2
  -2  -7  -6 69.5241 7.47791   5
  -2   7  -6 74.5123 5.46030   3
  -3  -7  -6 307.954 22.0346   2
  -3  -7  -6 286.895 21.7137   1
  -3   7  -6 317.845 18.6586   6
  -3   7  -6 306.280 19.4185   3
  -4  -7  -6 27.7957 5.41943   2
  -4  -7  -6 31.4537 5.99643   1
  -4  -7  -6 25.3343 3.38160   8
  -4  -7  -6 25.5198 4.20297  10
  -4   7  -6 24.9331 2.18948   9
  -5  -7  -6 120.257 10.2594   1
  -5  -7  -6 117.265 8.99535  10
  -5  -7  -6 119.852 8.36493   8
   5   7   6 127.392 11.0370  13
  -5   7  -6 107.971 7.37756   9
  -5   7  -6 111.993 7.22143   6
  -5   7  -6 110.022 8.73203  12
  -6  -7  -6 64.8156 5.62042  10
  -6   7  -6 50.8771 3.82261   9
  -6   7  -6 53.1103 6.13469  12
  -6   7  -6 51.9509 3.65223   6
   6   7   6 76.6510 8.17495  13
  -7  -7  -6 12.6915 2.26075   8
  -7   7  -6 14.7377 1.14925   6
  -7   7  -6 18.1274 1.65833   9
  -7   7  -6 14.3970 1.16897   6
   7   7   6 7.28557 3.82033  13
   8   7   6 12.9504 2.74796  13
  -9  -8   6 -0.5116 1.46397  10
  -9   8   6 0.74017 1.67085   7
   9   8  -6 -2.2371 3.60319  13
  -8  -8   6 40.0847 5.15977  10
   8   8  -6 44.6742 7.21896  13
  -8   8   6 31.3141 4.00725   7
  -7  -8   6 201.428 15.2051  10
  -7  -8   6 219.586 17.8555   1
  -7   8   6 214.304 14.1421   7
  -7   8   6 213.595 13.2222  11
   7   8  -6 205.107 15.5133  13
  -6  -8   6 0.68357 3.70766   1
   6  -8  -6 1.12515 3.40083   2
  -6  -8   6 2.32436 2.55704  10
  -6   8   6 3.14335 1.32308  11
   5  -8  -6 13.4867 4.29982   2
  -5   8   6 12.5402 2.17880   4
   4  -8  -6 143.573 12.2506   2
  -4  -8   6 165.593 13.3708   1
  -4   8   6 126.906 9.85576   4
   3  -8  -6 79.8958 8.05058   2
   2  -8  -6 80.7317 7.77035   2
  -2   8   6 77.3468 6.76373   5
   1  -8  -6 128.458 10.7939   2
  -1   8   6 127.635 10.6085   5
   1   8  -6 128.845 8.86184   4
   0  -8  -6 12.6408 3.42432   2
   0   8  -6 15.2862 2.03011   4
   0   8   6 12.9038 3.52356   5
  -1  -8  -6 6.54342 2.63138   2
  -1  -8  -6 3.28005 2.56835   1
  -1   8  -6 2.52688 0.88800   4
  -1   8  -6 3.03337 0.94854   4
  -1   8  -6 3.13073 0.92417   4
  -2  -8  -6 330.545 23.4681   1
  -2  -8  -6 334.017 23.0696   2
  -2  -8  -6 316.257 23.1631   5
  -2   8  -6 335.204 20.8033   3
  -3  -8  -6 15.5438 4.45518   1
  -3  -8  -6 15.2171 4.38576   2
  -3   8  -6 10.8068 1.09119   6
  -3   8  -6 12.5286 1.91783   3
  -4  -8  -6 54.6939 5.40689   8
  -4  -8  -6 53.1622 6.21472  10
  -4  -8  -6 54.8903 7.41922   1
  -4  -8  -6 53.6002 7.58950   2
  -4   8  -6 69.0109 3.98271   6
  -4   8  -6 72.5739 6.02792  12
  -4   8  -6 62.0815 4.09436   9
  -5  -8  -6 1.59102 1.83998   8
  -5  -8  -6 0.95357 2.60087   1
  -5  -8  -6 1.87350 2.27347  10
  -5   8  -6 2.25305 0.62267   6
  -5   8  -6 3.06354 0.80876   9
  -5   8  -6 2.84793 2.36139  12
   5   8   6 0.33281 4.25843  13
  -6  -8  -6 65.8699 6.36318  10
  -6  -8  -6 66.0690 6.04760   8
  -6   8  -6 77.3453 6.59992  12
  -6   8  -6 82.1558 4.91485   9
  -6   8  -6 76.9484 4.71495   6
  -6   8  -6 78.5020 4.71483   6
   6   8   6 64.0904 8.22993  13
  -7  -8  -6 56.6824 4.86001   8
  -7  -8  -6 49.5292 4.71405  10
   7   8   6 65.7635 6.99784  13
  -7   8  -6 57.1556 3.49863   6
  -7   8  -6 56.5939 3.49846   6
  -7   8  -6 58.5463 3.70991   9
   8   8   6 12.2887 2.61867  13
  -9  -9   6 5.65967 2.42336  10
  -9   9   6 8.70143 1.94676   7
   9   9  -6 0.66106 2.81711  13
  -8  -9   6 33.8784 5.16855  10
  -8   9   6 35.4667 4.09861   7
   8   9  -6 44.3493 6.35406  13
  -7  -9   6 75.0186 7.31012  10
  -7  -9   6 76.6133 10.3832   1
   7   9  -6 72.0971 8.26966  13
  -6  -9   6 41.4692 8.02096   1
  -6  -9   6 51.3070 6.16923  10
   6   9  -6 54.3923 6.69683  13
   5  -9  -6 20.4402 4.98227   2
  -5  -9   6 13.5745 4.82435   1
  -5   9   6 16.6813 2.54607   7
   4  -9  -6 29.1104 5.68037   2
  -4   9   6 23.9952 3.18806   4
   3  -9  -6 267.168 19.8171   2
   2  -9  -6 40.9800 6.21503   2
   1  -9  -6 270.942 18.3275   2
  -1   9   6 260.391 17.8066   5
   1   9  -6 223.377 16.1700   4
   0  -9  -6 72.5060 7.69996   2
   0   9   6 67.3565 7.40264   5
   0   9  -6 59.3986 4.82908   4
  -1  -9  -6 14.1523 3.95585   1
  -1  -9  -6 18.0088 3.92805   2
  -1   9  -6 15.5754 1.66536   4
  -1   9  -6 14.9797 1.64751   4
  -2  -9  -6 24.7825 4.82516   2
  -2  -9  -6 20.9751 4.65209   1
  -2  -9  -6 20.3814 4.64149   5
  -3  -9  -6 408.844 27.3420   1
  -3  -9  -6 415.828 27.5245   2
  -3   9  -6 367.430 23.3070   6
  -3   9  -6 352.529 23.3938   9
  -4  -9  -6 50.9817 7.38800   1
  -4  -9  -6 49.2574 5.58467  10
  -4  -9  -6 47.2513 7.89277   2
  -4  -9  -6 51.9624 4.75824   8
   4   9   6 50.2281 6.64552  13
  -5  -9  -6 63.9672 6.85718  10
  -5  -9  -6 64.6083 6.28940   8
  -5  -9  -6 68.5746 8.71778   1
  -5   9  -6 87.3158 4.96284   6
   5   9   6 62.3704 8.13337  13
  -5   9  -6 88.3542 5.16631   9
  -5   9  -6 90.7330 7.51688  12
  -5   9  -6 88.7063 4.99643   6
  -6  -9  -6 100.522 7.86284  10
  -6  -9  -6 98.2567 7.49178   8
  -6   9  -6 96.0307 6.24024   9
  -6   9  -6 99.1516 6.09418   6
  -6   9  -6 95.6166 6.07470   6
   6   9   6 106.605 10.3668  13
  -6   9  -6 99.7030 7.88004  12
  -7  -9  -6 25.8521 2.90930   8
  -7  -9  -6 27.1220 3.32247  10
  -7   9  -6 29.4130 1.82188   9
  -7   9  -6 24.2631 3.79031  12
   7   9   6 25.1237 4.31634  13
  -7   9  -6 27.0547 1.80300   9
   8   9   6 16.4465 2.73595  13
  -9 -10   6 7.64717 2.50383  10
  -9  10   6 3.67932 1.72881   7
  -8 -10   6 4.73753 2.86823  10
  -8  10   6 19.0513 3.03596   7
  -7 -10   6 6.19194 4.50933   1
  -7 -10   6 2.31789 2.80483  10
  -7  10   6 9.44816 2.25758   7
  -6 -10   6 208.720 19.3552   1
  -6 -10   6 196.776 15.9799  10
  -6  10   6 247.802 14.9555   7
  -6  10   6 240.659 14.1882  11
   5 -10  -6 12.8380 4.59536   2
   4 -10  -6 9.89818 3.94303   2
  -4  10   6 8.15149 1.75493   4
   3 -10  -6 361.713 25.5655   2
   2 -10  -6 523.023 34.8951   2
   1  10  -6 247.217 16.1316   4
   0 -10  -6 3.01386 3.34817   2
   0  10  -6 1.15864 1.02544   4
   0  10   6 4.14269 2.61552   5
  -1 -10  -6 10.7217 3.82122   1
  -1 -10  -6 14.2258 3.79104   2
  -1  10  -6 19.5032 1.61106   4
  -1  10  -6 19.2204 1.62556   4
  -2 -10  -6 16.9706 4.01087   2
  -2 -10  -6 18.8732 4.61679   1
  -2  10  -6 11.1290 1.11021   6
  -3 -10  -6 6.21799 3.87563   2
  -4 -10  -6 383.567 24.9290  10
  -4 -10  -6 419.593 27.9293   1
   4  10   6 397.404 25.2862  13
  -4  10  -6 397.979 24.5737  12
  -4  10  -6 346.701 23.1224   9
  -4  10  -6 354.509 23.0031   6
  -4  10  -6 365.706 23.0420   6
  -5 -10  -6 30.1620 6.42522   1
  -5 -10  -6 26.1322 4.28390  10
  -5  10  -6 12.7622 3.06198  12
  -5  10  -6 16.0585 1.30183   6
  -5  10  -6 15.9894 1.23690   6
  -5  10  -6 15.4657 1.50708   9
  -6 -10  -6 18.6437 3.19444  10
  -6 -10  -6 16.7696 2.77299   8
  -6  10  -6 11.6828 1.35901   9
  -6  10  -6 11.3959 1.22310   9
  -6  10  -6 6.07908 2.78501  12
  -6  10  -6 10.4928 0.84919   6
  -7 -10  -6 2.15555 1.65620  10
  -7 -10  -6 1.54483 1.82679   8
  -7  10  -6 2.32290 2.03087  12
   7  10   6 2.40358 2.98068  13
  -9 -11   6 1.65454 1.59690  10
  -9  11   6 0.67349 1.48083   7
  -8 -11   6 3.53221 2.70806  10
  -8  11   6 2.55576 1.82426   7
  -7 -11   6 37.9955 5.57487  10
  -7 -11   6 43.7652 7.79448   1
  -7  11   6 29.2111 3.90555   7
  -6 -11   6 138.748 13.6919   1
  -6 -11   6 127.079 10.4568  10
  -6  11   6 118.818 8.09806  11
  -6  11   6 127.081 9.01689   7
   5 -11  -6 73.4831 9.76827   2
  -5 -11   6 56.5920 8.90090   1
   5  11  -6 57.4365 6.92239  10
  -5  11   6 65.3673 4.69746  11
   4 -11  -6 38.0007 6.62934   2
  -4  11   6 29.1528 3.49803   4
   3 -11  -6 117.140 11.0582   2
   2 -11  -6 32.9477 5.87955   2
   1 -11  -6 511.438 36.6516   2
   1  11  -6 591.593 34.6272   4
   0 -11  -6 35.0331 6.57837   2
   0  11  -6 44.0133 3.48302   4
  -1 -11  -6 137.410 12.8327   1
  -1 -11  -6 143.441 12.2369   2
  -2 -11  -6 32.6840 6.21814   1
  -2 -11  -6 32.0095 5.66289   2
  -2  11  -6 24.9620 1.94999   6
  -2  11  -6 29.8061 2.41403   9
  -3 -11  -6 32.7587 5.37779  10
  -3 -11  -6 34.9152 6.63402   1
  -3 -11  -6 33.7376 6.19012   2
  -3  11  -6 18.2837 1.62961   6
  -3  11  -6 21.9794 1.95019   9
  -4 -11  -6 6.49658 4.02406   1
  -4 -11  -6 3.63261 2.68762  10
   4  11   6 4.95220 4.04978  13
  -4  11  -6 5.53336 0.69489   6
  -4  11  -6 6.25642 0.63849   6
  -4  11  -6 9.74612 2.78414  12
  -4  11  -6 7.14368 0.93690   9
  -5 -11  -6 240.467 18.2954   8
  -5 -11  -6 257.575 18.0299  10
  -5 -11  -6 276.269 20.4438   1
  -5  11  -6 260.207 16.0006   6
  -5  11  -6 271.431 17.7077  12
  -5  11  -6 270.241 16.0245   6
  -5  11  -6 267.218 16.1261   9
   5  11   6 261.390 18.8630  13
  -6 -11  -6 10.3972 2.76492  10
  -6 -11  -6 12.7757 2.52785   8
   6  11   6 11.9493 3.74146  13
  -6  11  -6 9.17776 2.82234  12
  -7 -11  -6 0.33072 1.67094   8
  -7 -11  -6 1.61228 1.53465  10
  -7  11  -6 0.28543 1.81577  12
   7  11   6 5.58806 2.76670  13
  -9 -12   6 0.72693 2.05311  10
  -7 -12   6 88.5871 8.19279  10
  -7 -12   6 83.7588 10.4762   1
  -7  12   6 85.4600 6.70255   7
  -6 -12   6 34.1221 7.41785   1
  -6  12   6 41.6000 3.11246  11
  -6  12   6 44.4489 4.25413   7
  -6  12   6 41.7978 3.05512  11
  -5 -12   6 37.7499 8.67708   1
  -5 -12   6 29.5945 4.81471  13
   5 -12  -6 27.0296 6.66081   2
   5  12  -6 36.6352 5.92031  10
  -5  12   6 19.5519 2.58601  11
   4 -12  -6 99.5442 10.7119   2
   3 -12  -6 101.855 10.4191   2
   2 -12  -6 10.3865 3.98571   2
   1 -12  -6 154.415 13.7525   2
   1  12  -6 175.586 11.3225   4
   0 -12  -6 165.072 12.8263   2
   0  12  -6 127.835 9.37307   4
  -1 -12  -6 71.5819 8.28359   2
  -2 -12  -6 6.12034 4.19181   1
  -2 -12  -6 3.76536 3.19805   2
  -2  12  -6 5.86191 0.68455   6
  -2  12  -6 5.91852 0.96017   9
  -3 -12  -6 52.0800 7.95232   1
  -3 -12  -6 47.8741 5.76518  10
  -3  12  -6 50.0569 6.16294  12
  -3  12  -6 50.6650 3.44203   9
  -3  12  -6 48.4147 3.20224   6
  -4 -12  -6 32.9189 4.82952  10
  -4 -12  -6 35.4908 7.03048   1
  -4  12  -6 33.6420 5.41654  12
   4  12   6 26.3869 4.29497  13
  -4  12  -6 23.3910 1.71592   6
  -4  12  -6 24.1750 1.93540   9
  -4  12  -6 21.4025 1.66150   6
  -5 -12  -6 302.617 20.9817  10
  -5 -12  -6 312.624 23.1157   1
  -5  12  -6 312.298 20.6009  12
  -5  12  -6 323.316 18.9548   9
  -5  12  -6 316.862 18.9911   9
  -5  12  -6 320.129 18.8334   6
  -5  12  -6 304.129 18.8287   6
   5  12   6 292.324 21.1587  13
  -6 -12  -6 4.07543 2.17001   8
  -6 -12  -6 7.86560 2.45943  10
   6  12   6 8.03260 3.28917  13
  -6  12  -6 5.33473 2.57979  12
  -7 -12  -6 2.73199 1.59645  10
  -7  12  -6 1.61174 1.84955  12
   7  12   6 4.58254 2.35834  13
  -9 -13   6 13.0304 2.62288  10
  -8 -13   6 18.6147 3.54235  10
  -8  13   6 15.0062 2.43045   7
  -6  13   6 15.3464 1.34752  11
  -6  13   6 19.3973 3.16066   7
  -6  13   6 15.9293 1.40463  11
  -5 -13   6 55.3561 5.38019  13
   5  13  -6 53.8920 6.55730  10
  -5  13   6 44.6460 3.77381  11
   4 -13  -6 17.7353 5.14503   2
  -4  13   6 18.5409 3.27127  10
   4  13  -6 13.7155 3.65520  10
   3 -13  -6 70.8573 8.84395   2
   2 -13  -6 57.6708 7.91459   2
   1 -13  -6 47.5482 7.65644   2
   1  13  -6 62.3918 4.88283   4
   0 -13  -6 54.4782 7.43616   2
   0  13  -6 54.9462 4.21094   4
  -1 -13  -6 4.92974 3.39812   2
  -1  13  -6 17.2892 1.90753   9
  -2 -13  -6 4.23087 4.18145   1
  -2 -13  -6 4.39086 3.98995   2
  -2  13  -6 6.05890 0.69091   6
   2  13   6 0.02560 4.08466  10
  -3 -13  -6 0.99411 2.80212  10
  -3 -13  -6 1.80239 3.75372   1
  -3  13  -6 3.40016 0.54261   6
  -3  13  -6 5.79708 2.70965  12
  -3  13  -6 1.43288 2.89017  14
  -3  13  -6 2.38897 0.86525   9
  -4 -13  -6 104.808 11.0170   1
  -4 -13  -6 103.404 8.38888  10
  -4  13  -6 90.1792 7.74192  14
  -4  13  -6 87.9554 7.74612  12
  -4  13  -6 90.2769 5.82162   9
  -4  13  -6 91.6128 5.92225   9
  -4  13  -6 88.4031 5.67940   6
   4  13   6 96.0889 9.04416  13
  -4  13  -6 86.9131 5.66666   6
  -5 -13  -6 56.9387 5.71667  10
   5  13   6 56.8170 7.60597  13
  -5  13  -6 58.8902 6.41604  12
  -6 -13  -6 2.03360 1.73200  10
  -6  13  -6 2.64309 2.46514  12
   6  13   6 0.11526 2.80673  13
  -7 -13  -6 1.30885 1.47383  10
  -7  13  -6 0.96535 1.69329  12
  -8 -14   6 23.7780 3.59595  10
  -8  14   6 24.7794 1.84922   6
  -8  14   6 25.7823 2.07360   9
  -8  14   6 25.4758 3.09307   7
  -7 -14   6 8.47444 3.29462  10
  -7  14   6 5.41391 1.96460   7
   6  14  -6 75.0262 8.30616  10
  -5 -14   6 102.961 8.26697  13
  -5  14   6 103.131 6.96311  11
   5  14  -6 113.441 9.68537  10
  -4 -14   6 52.8741 5.50033  13
   4 -14  -6 53.5406 8.73421   2
   4  14  -6 52.8237 6.44940  10
  -4  14   6 45.4998 4.09084  11
   3 -14  -6 4.96381 3.90555   2
   3  14  -6 8.26726 2.85254  10
   2 -14  -6 20.9386 5.34275   2
   0 -14  -6 22.3211 5.37482   2
  -1 -14  -6 151.371 13.1278   2
  -1  14  -6 139.730 8.75980  11
   1  14   6 142.276 14.4372  10
  -1  14  -6 128.789 8.85082   9
  -2 -14  -6 123.065 11.9276   1
  -2 -14  -6 126.537 11.6198   2
  -2  14  -6 102.798 7.10651   9
  -2  14  -6 102.993 8.84219  14
  -2  14  -6 106.306 6.86077   6
  -2  14  -6 99.6468 8.33340  12
   2  14   6 128.588 10.9566  10
  -3 -14  -6 33.3327 5.11873  10
  -3 -14  -6 27.1066 6.39285   1
  -3  14  -6 30.7065 4.79330  14
  -3  14  -6 27.7404 4.49697  12
  -3  14  -6 29.6101 2.09488   6
  -3  14  -6 30.7782 2.10045   6
  -3  14  -6 32.8817 2.41485   9
  -4 -14  -6 120.787 12.7051   1
  -4 -14  -6 130.792 10.2866  10
  -4  14  -6 122.524 10.0980  14
  -4  14  -6 118.845 7.61077   6
  -4  14  -6 124.548 7.82103   9
  -4  14  -6 124.445 7.62583   6
  -4  14  -6 124.802 9.72841  12
  -4  14  -6 129.355 7.79582   9
  -5 -14  -6 51.3758 5.65977  10
  -5  14  -6 70.6569 6.36686  12
  -6 -14  -6 3.00094 1.75090  10
  -6  14  -6 4.18003 2.42199  12
  -7 -14  -6 1.17658 1.46484  10
  -7  14  -6 0.91757 1.61572  12
  -8 -15   6 17.5240 3.34804  10
  -8  15   6 19.9638 1.69043   9
  -8  15   6 20.0809 2.78813   7
  -7 -15   6 63.7156 6.32186  10
   7  15  -6 70.5862 6.99452  10
  -7  15   6 74.9558 5.98520   7
   6  15  -6 73.0363 8.32104  10
  -5 -15   6 124.416 10.1394  13
  -5  15   6 138.596 8.31692  11
  -5  15   6 135.395 8.31030  11
   5  15  -6 117.488 10.8581  10
  -4 -15   6 6.73569 2.66721  13
   4  15  -6 7.45002 3.45196  10
  -3 -15   6 29.7358 4.54816  13
   3 -15  -6 38.9272 7.29333   2
   3  15  -6 36.5281 5.71919  10
  -3  15   6 36.7143 4.25290  10
   2 -15  -6 31.3009 6.39510   2
  -2  15   6 22.8765 4.30914  10
   2  15  -6 25.0627 4.33566  10
   1 -15  -6 23.7141 5.88427   2
  -1  15   6 17.4143 3.52730  10
   0 -15  -6 8.82224 4.36036   2
   0  15  -6 12.6787 2.08644  11
   0  15   6 8.19182 3.50095  10
  -1 -15  -6 12.1267 4.34988   2
   1  15   6 11.2241 3.98244  10
  -1  15  -6 7.59401 1.29023   9
  -2 -15  -6 6.65012 4.98636   1
  -2  15  -6 8.26012 1.26545   9
  -2  15  -6 4.60154 0.68222   6
  -2  15  -6 11.8664 2.83845  12
  -2  15  -6 15.1360 3.14965  14
  -3  15  -6 129.496 7.96017   6
  -3  15  -6 125.125 10.1001  12
  -3  15  -6 123.683 7.95695   6
  -3  15  -6 136.277 8.20099   9
  -3  15  -6 129.152 9.85533  14
  -4 -15  -6 17.7373 4.11038  10
  -4 -15  -6 11.8573 4.96566   1
  -4  15  -6 16.5148 3.43475  14
  -4  15  -6 12.3129 1.25248   9
  -4  15  -6 10.5961 1.20468   9
  -4  15  -6 15.2741 3.94973  12
  -5 -15  -6 33.2048 4.36900  10
  -5  15  -6 43.0308 5.17200  12
  -6 -15  -6 75.6594 6.17369  10
  -6  15  -6 61.8952 6.00178  12
  -8 -16   6 -0.0019 1.57442  10
   7  16  -6 61.4702 6.62886  10
  -7  16   6 68.2573 4.54244   9
   6  16  -6 60.6011 7.40685  10
  -5 -16   6 260.153 18.0280  13
   5  16  -6 273.536 19.2150  10
  -5  16   6 268.234 16.5199  11
  -5  16   6 278.932 16.5277  11
  -4 -16   6 3.63460 2.53960  13
   4  16  -6 4.88090 3.30745  10
  -4  16   6 6.18606 1.48053  11
   3 -16  -6 20.6324 3.43393  13
  -3 -16   6 11.0529 3.02886  13
   3  16  -6 14.8255 3.56812  10
  -3  16   6 20.8627 3.28930  10
  -2 -16   6 23.4004 3.67969  13
   2 -16  -6 29.1176 6.32974   2
   2 -16  -6 29.1504 4.77505  13
   2  16  -6 26.9029 4.33045  10
  -2  16   6 32.6084 4.79029  10
   1 -16  -6 62.3627 9.54001   2
   1  16  -6 43.0592 4.85003  10
  -1  16   6 60.6314 6.20758  10
   0 -16  -6 6.70375 2.83320  13
   0 -16  -6 0.25350 3.42683   2
   0  16  -6 -0.2301 3.30812  14
   0  16  -6 2.10620 1.31742  11
   0  16   6 4.75362 3.00359  10
  -1 -16  -6 20.7221 3.69635  13
   1  16   6 21.8838 4.73560  10
  -1  16  -6 26.0438 3.63244  14
  -1  16  -6 28.5621 2.46351   9
  -2 -16  -6 27.2749 4.97754  13
  -2  16  -6 41.5050 5.85794  14
  -2  16  -6 39.7203 2.62141   6
  -2  16  -6 40.6052 3.03715   9
   2  16   6 42.0820 6.59082  10
  -2  16  -6 38.7632 4.75385  12
  -3 -16  -6 42.9665 8.00842   1
  -3  16  -6 30.3882 4.66641  12
   3  16   6 42.6953 6.83506  10
  -3  16  -6 29.0569 2.46185   9
  -3  16  -6 31.9117 4.20457  14
  -3  16  -6 30.8869 2.14839   6
  -3  16  -6 30.4445 2.09002   6
  -4 -16  -6 5.82015 3.29612  10
  -4  16  -6 3.34382 2.86373  12
  -4  16  -6 2.15429 0.52189   9
  -4  16  -6 6.46223 2.99815  14
  -4  16  -6 1.97518 0.56060   9
  -5 -16  -6 57.2811 5.97619  10
  -5  16  -6 41.3292 4.78676  12
  -6 -16  -6 5.39917 2.37008  10
  -6  16  -6 6.24389 2.31873  12
  -7  17   6 1.94770 0.55630   6
   7  17  -6 -0.5198 2.46816  10
  -7  17   6 1.55248 0.90783   9
   6  17  -6 41.7019 5.30080  10
  -5 -17   6 84.1887 7.62217  13
   5  17  -6 89.6032 8.86209  10
  -4 -17   6 30.4383 4.89616  13
   4  17  -6 32.6096 5.45866  10
   3 -17  -6 21.9878 3.52155  13
  -3 -17   6 19.7292 3.84249  13
   3  17  -6 24.7110 4.81418  10
  -3  17   6 20.9257 3.61248  10
   2 -17  -6 41.8318 5.25272  13
  -2 -17   6 34.1870 5.00092  13
  -2  17   6 33.1627 4.60144  10
   2  17  -6 39.8948 4.79630  10
   1  17  -6 11.9322 2.95767  14
  -1  17   6 11.3868 3.31448  10
   1  17  -6 15.0375 2.70544  11
   0 -17  -6 6.87502 2.64605  13
   0  17  -6 9.15153 3.01884  14
   0  17  -6 10.4126 1.74178  11
   0  17   6 13.3968 4.16151  10
  -1 -17  -6 216.184 15.6869  13
  -1  17  -6 237.250 16.0329  14
   1  17   6 236.340 17.0383  10
  -1  17  -6 237.728 14.5860   9
  -2  17  -6 27.4008 4.36629  12
  -2  17  -6 30.5523 2.67495   9
  -2  17  -6 31.3695 4.98740  14
  -2  17  -6 31.8840 2.14312   6
  -3 -17  -6 1.28009 4.32794   1
  -3  17  -6 3.87254 2.95021  14
  -3  17  -6 6.53906 1.05276   9
  -3  17  -6 5.93790 2.69776  12
   3  17   6 -1.5996 3.79237  10
  -3  17  -6 4.22466 0.61228   6
  -3  17  -6 5.64042 0.59805   6
  -4 -17  -6 66.6404 7.27476  10
  -4  17  -6 80.1443 6.89263  12
  -5 -17  -6 3.42995 2.09831  10
  -5  17  -6 3.57875 2.61692  12
  -6 -17  -6 32.3803 3.86648  10
  -6  17  -6 34.0815 3.31752  12
  -7  18   6 9.71117 1.19175   9
   7  18  -6 9.49871 3.47350  10
   6  18  -6 0.46017 3.69130  10
  -5 -18   6 60.3502 6.03345  13
   5  18  -6 64.1274 7.18770  10
  -4 -18   6 278.062 19.3468  13
   4  18  -6 292.860 20.0433  10
  -4  18   6 284.431 17.9343  11
  -4  18   6 304.801 18.0803  11
   3 -18  -6 23.2870 3.56266  13
  -3 -18   6 16.4984 3.28852  13
  -3  18   6 25.6813 2.80696  11
   3  18  -6 20.2463 3.89325  10
  -2 -18   6 51.5234 5.87671  13
   2 -18  -6 62.7321 6.25342  13
   2  18  -6 52.6869 6.07473  10
  -2  18   6 62.5687 5.74159  10
  -1 -18   6 54.9184 5.74771  13
   1  18  -6 51.3410 5.55834  14
   1  18  -6 48.0949 4.95577  11
   0 -18  -6 57.0397 5.77982  13
   0  18  -6 54.3204 4.20209  11
   0  18   6 63.1468 6.85040  10
   0  18  -6 60.8744 6.09299  14
   0  18  -6 54.6215 4.24332  11
  -1 -18  -6 105.456 8.27186  13
   1  18   6 110.342 9.43131  10
  -1  18  -6 90.1204 6.53756   9
  -1  18  -6 79.4509 7.85315  14
  -2 -18  -6 111.959 7.89458  13
  -2  18  -6 91.9869 6.18039   6
  -2  18  -6 95.9866 8.34248  14
  -2  18  -6 96.0185 6.55021   9
   3  18   6 25.8691 5.25750  10
  -3  18  -6 21.8633 4.41336  14
  -3  18  -6 21.5531 1.61068   6
  -3  18  -6 26.0289 2.08502   9
  -3  18  -6 20.6729 3.59181  12
  -4 -18  -6 9.21493 2.66916  10
  -4  18  -6 8.36341 2.83811  12
   4  18   6 9.09317 3.25355  10
  -5 -18  -6 8.05057 2.25172  10
  -5  18  -6 12.6230 2.68654  12
   7  19  -6 2.36530 2.12529  10
   6  19  -6 17.2879 4.01934  10
  -5 -19   6 54.3020 5.70896  13
   5  19  -6 58.2504 6.67535  10
  -4 -19   6 54.5496 6.11477  13
  -4  19   6 53.2075 3.50464  11
  -4  19   6 53.9502 3.51451  11
   4  19  -6 47.7096 6.51612  10
  -3 -19   6 43.2269 5.31639  13
   3 -19  -6 43.2294 4.85017  13
  -3  19   6 31.9485 3.37770  11
   3  19  -6 42.3164 5.27930  10
   2 -19  -6 18.6063 3.52722  13
  -2 -19   6 25.4662 4.44334  13
  -2  19   6 15.8722 3.01745  10
   2  19  -6 24.3615 3.90478  10
   1 -19  -6 53.1876 5.78183  13
  -1 -19   6 60.2587 5.91370  13
  -1  19   6 53.0549 6.03601  10
   1  19  -6 66.0085 5.17654  11
   0 -19  -6 16.1196 3.47215  13
   0  19   6 11.8297 3.50365  10
   0  19  -6 13.7729 1.69280  11
   0  19  -6 12.1513 3.07016  14
   0  19  -6 13.7218 1.70329  11
  -1 -19  -6 52.5873 6.44566  13
  -1  19  -6 68.3203 4.49866   9
   1  19   6 47.4568 6.98405  10
  -1  19  -6 65.8616 6.40276  14
  -2 -19  -6 52.6873 6.51573  13
  -2  19  -6 67.8854 4.16553   6
  -2  19  -6 66.8895 4.64366   9
   2  19   6 59.0090 7.68006  10
  -2  19  -6 73.5427 7.02268  14
  -3  19  -6 28.4044 1.87950   6
   3  19   6 21.2556 4.98635  10
  -3  19  -6 29.2234 1.86806   6
  -4  19  -6 -0.2002 2.51158  12
   4  19   6 4.98398 2.78718  10
  -5 -19  -6 5.48806 2.34041  10
  -6  20   6 19.3822 1.92670   9
   6  20  -6 31.3331 4.82895  10
  -5 -20   6 10.5308 3.24559  13
   5  20  -6 7.37763 3.50921  10
  -4 -20   6 -0.3950 2.59229  13
   4  20  -6 -1.1190 2.87225  10
   3 -20  -6 79.2549 7.56949  13
  -3 -20   6 83.4006 7.58027  13
   3  20  -6 78.6037 7.43228  10
  -3  20   6 84.6685 5.80941  11
   2 -20  -6 66.9089 6.35505  13
  -2 -20   6 66.8899 7.15870  13
   2  20  -6 64.3448 5.95092  10
  -2  20   6 68.1716 5.87226  10
  -1 -20   6 47.9239 6.15214  13
   1 -20  -6 63.6811 5.92572  13
  -1  20   6 63.6168 6.03484  10
   1  20  -6 54.2040 4.83391  11
   0 -20  -6 11.7531 2.94576  13
   0  20   6 18.4266 3.83611  10
  -1 -20  -6 25.6845 4.58426  13
  -1  20  -6 20.2343 2.47122   9
   1  20   6 29.3845 4.90620  10
  -2  20  -6 36.5684 2.92278   9
  -2  20  -6 31.0751 2.24750   6
  -3  20  -6 13.7254 2.96297  12
  -3  20  -6 13.1372 1.30791   9
   3  20   6 9.82348 3.35556  10
   4  20   6 11.2464 3.66827  10
   6  21  -6 13.9791 3.30425  10
  -5 -21   6 2.17452 2.56502  13
   5  21  -6 1.72675 2.03324  10
  -4 -21   6 13.3342 3.05767  13
   4 -21  -6 13.9713 3.17947  13
   4  21  -6 8.43154 3.13340  10
  -3 -21   6 -1.3504 2.56634  13
   3 -21  -6 0.31534 2.28234  13
  -3  21   6 0.30351 0.89236  11
  -3  21   6 0.86209 0.89925  11
  -2 -21   6 14.9659 3.10568  13
   2 -21  -6 13.1001 2.82599  13
  -2  21   6 13.4600 2.00453  11
   2  21  -6 15.8742 2.79039  11
   1 -21  -6 18.4927 3.27907  13
  -1 -21   6 11.5391 3.33343  13
  -1  21   6 20.4766 3.63762  10
   1  21  -6 18.6127 2.37343  11
   1  21  -6 28.4764 2.96723  11
   0 -21  -6 33.3302 4.84701  13
   0  21   6 31.5393 5.03829  10
  -1 -21  -6 2.93607 2.60312  13
   1  21   6 -2.6511 2.93718  10
  -1  21  -6 0.15022 1.15553   9
   2  21   6 9.22493 2.86838  10
  -2  21  -6 7.44642 1.14821   9
  -2  21  -6 6.55663 0.74319   6
   3  21   6 3.56765 3.33657  10
   4  21   6 7.87601 2.51623  10
   6  22  -6 3.58801 2.34901  10
  -5 -22   6 7.39408 2.45191  13
   5  22  -6 7.75114 2.76008  10
  -4 -22   6 10.4292 2.60107  13
   4 -22  -6 5.77185 2.27216  13
   4  22  -6 5.89774 2.61491  10
  -3 -22   6 2.64010 2.60141  13
   3 -22  -6 3.26150 2.11790  13
   2 -22  -6 1.80225 2.24640  13
  -2 -22   6 1.79312 2.75931  13
   2  22  -6 0.39121 1.57890  11
  -2  22   6 2.08670 1.17179  11
  -1 -22   6 134.373 9.47205  13
   1 -22  -6 120.034 9.38291  13
  -1  22   6 105.719 9.01427  10
   1  22  -6 132.144 7.75081  11
   1  22  -6 129.603 7.74390  11
   0 -22  -6 42.5924 4.97080  13
   0  22   6 36.3715 4.87531  10
  -1 -22  -6 15.6401 2.93620  13
  -1  22  -6 10.8955 1.66161   9
   1  22   6 15.0789 3.49303  10
  -2  22  -6 8.48009 0.80774   6
  -2  22  -6 6.89365 1.17188   9
   2  22   6 3.97938 3.21859  10
   3  22   6 9.08646 2.71513  10
   4  22   6 4.79770 2.05387  10
   5  23  -6 21.1278 3.22212  10
  -4 -23   6 1.92461 1.97761  13
   4 -23  -6 2.87150 2.20992  13
   4  23  -6 0.91396 2.20510  10
   3 -23  -6 -1.7053 1.87490  13
  -3 -23   6 0.04516 2.08372  13
   3  23  -6 -1.4032 1.58724  11
  -2 -23   6 13.0707 2.92517  13
   2 -23  -6 20.1126 3.33220  13
   2  23  -6 12.2054 1.82147  11
  -2  23   6 17.3544 1.93259  11
  -1 -23   6 19.6575 3.32095  13
   1 -23  -6 28.2447 4.47817  13
  -1  23   6 27.0382 3.16240  11
   0 -23  -6 30.5029 4.68605  13
   0  23   6 30.5297 4.03248  10
  -1 -23  -6 1.69475 2.10592  13
  -1  23  -6 1.87978 0.61011   6
   1  23   6 1.12650 1.79032  10
  -1  23  -6 0.51446 1.06734   9
  -2  23  -6 11.9821 1.28443   6
  -2  23  -6 17.0275 1.60256   9
  -2  23  -6 16.3711 1.16500   6
   2  23   6 16.5515 3.12777  10
   3  23   6 0.72948 2.46744  10
  -4 -24   6 3.10892 1.77142  13
   4 -24  -6 4.59554 1.67081  13
   4  24  -6 2.26500 1.70643  11
  -3 -24   6 12.8120 2.50224  13
   3 -24  -6 16.3453 3.00425  13
   3  24  -6 9.48298 1.52600  11
   2 -24  -6 5.44756 2.15955  13
  -1 -24   6 20.1349 3.25515  13
   1 -24  -6 18.8185 3.24507  13
  -1  24   6 19.5877 2.58757  11
   0 -24  -6 8.58974 2.41375  13
   0  24   6 9.94510 2.44564  10
  -1 -24  -6 5.67380 1.94823  13
   1  24   6 5.00028 2.23703  10
  -1  24  -6 3.42804 1.18717   9
   2  24   6 29.2238 3.93136  10
  -2  24  -6 28.9117 2.11905   9
  -3 -25   6 7.63005 1.91726  13
   3 -25  -6 5.40547 2.03921  13
   2 -25  -6 28.1036 3.47074  13
  -2 -25   6 27.7970 3.53288  13
  -1 -25   6 2.87958 1.70569  13
   1 -25  -6 -0.7091 1.69065  13
  -1  25   6 0.18827 0.72745  11
  -1  25   6 0.39297 0.72591  11
   0 -25  -6 2.74921 2.15832  13
   0  25   6 4.27842 1.17089  11
  -1 -25  -6 6.91648 2.03585  13
   1  25   6 6.46773 2.02017  10
   2 -26  -6 5.55636 1.68450  13
  -2 -26   6 1.70171 1.50363  13
   1 -26  -6 10.6411 2.02274  13
  -1 -26   6 13.1061 2.21127  13
   0 -26  -6 2.25538 1.52420  13
   0  26   6 2.15604 0.88308  11
  10   0  -7 3.13088 2.68363  13
  -9   0   7 49.9874 3.88686  11
   9   0  -7 55.4944 6.73677  13
   9   0  -7 38.8352 6.94082  13
  -8   0   7 59.7908 6.07785  10
   8   0  -7 79.3503 7.86687  13
  -7   0   7 10.3001 3.18203  10
   7   0  -7 5.53134 3.16686  13
  -6   0   7 54.9883 6.54232  10
  -6   0   7 48.1421 7.20811   1
  -5   0   7 29.0398 5.49751   1
  -4   0   7 96.4738 9.50320   5
  -4   0   7 99.8283 9.39424   1
  -3   0   7 77.6785 8.12847   1
  -3   0   7 83.5024 8.73233   5
  -2   0   7 132.315 11.4178   1
   1   0  -7 69.0150 6.67683   5
   0   0  -7 63.7976 5.90008   5
  -1   0  -7 1.30423 1.03276   5
  -2   0  -7 68.4611 6.30788   1
  -2   0  -7 71.3325 5.70254   4
  -3   0  -7 15.2298 2.16502   8
  -3   0  -7 15.3161 2.53255   4
  -4   0  -7 95.8203 6.92596   8
  -5   0  -7 1.41840 1.57625   8
  -6   0  -7 136.977 9.22483   8
   7   0   7 0.55229 3.23352  13
  -7   0  -7 3.09539 1.06866   8
   8   0   7 2.87049 2.20073  13
  10  -1  -7 30.4551 4.62033  13
  10   1  -7 24.0942 4.52822  13
  -9  -1   7 28.8690 3.81121  10
   9  -1  -7 40.5140 6.34244  13
  -9   1   7 29.8042 2.81809  11
   9   1  -7 32.9325 5.04838  13
   9   1  -7 27.1320 4.64888  13
   8  -1  -7 149.516 11.6115  13
  -8  -1   7 137.416 10.6327  10
  -8   1   7 151.154 10.6640  10
   8   1  -7 134.643 11.5677  13
   7  -1  -7 118.308 10.7653  13
  -7  -1   7 121.894 9.64447  10
   7   1  -7 130.662 10.6153  13
  -7   1   7 120.819 9.73546  10
  -6  -1   7 72.7748 8.44326   1
  -6  -1   7 76.8296 7.37387  10
  -5   1   7 46.7136 6.83788   1
  -4  -1   7 114.773 10.7015   5
  -4  -1   7 119.768 10.4833   1
  -4   1   7 110.437 10.3385   1
  -4   1   7 109.918 10.3241   5
  -3  -1   7 114.314 11.0671   1
  -3   1   7 147.874 12.2848   5
  -3   1   7 143.206 11.6689   1
  -2  -1   7 172.770 13.2781   1
  -2   1   7 160.735 13.0879   1
   1  -1  -7 313.745 20.9749   5
   1   1  -7 300.621 20.7121   5
   0  -1  -7 35.4385 4.24683   5
   0   1  -7 32.7772 3.80562   5
  -1  -1  -7 78.6076 5.85327   5
  -1   1  -7 56.1464 5.50595   4
  -2  -1  -7 14.9310 3.15731   1
  -2   1  -7 11.7460 2.42865   1
  -2   1  -7 10.4098 2.12486   4
  -3  -1  -7 4.06943 2.12960   4
  -3  -1  -7 4.87371 2.17636   1
  -3  -1  -7 5.90358 1.70833   8
  -3   1  -7 4.68237 1.63431   4
  -3   1  -7 4.70916 1.50218   8
  -4   1  -7 13.9550 2.27461   8
  -5  -1  -7 9.03857 1.85332   8
  -5   1  -7 8.66485 1.80282   8
  -5   1  -7 10.9104 2.99190  12
   5   1   7 6.86726 4.83120  13
  -6  -1  -7 39.5455 3.82462   8
  -6  -1  -7 34.3762 2.99458  11
  -6   1  -7 34.5042 3.34149   8
  -7  -1  -7 7.17097 1.43488   8
   7   1   7 6.70235 2.96971  13
   8   1   7 -1.0117 2.23961  13
  10  -2  -7 62.4841 6.21514  13
  10   2  -7 69.2149 6.24708  13
   9   2  -7 7.85903 3.74390  13
  -9   2   7 5.51376 1.39747  11
  -8  -2   7 49.9175 5.58911  10
   8  -2  -7 44.6618 6.46765  13
   8   2  -7 54.6139 7.45631  13
  -8   2   7 49.4632 4.89460  10
   7  -2  -7 255.876 19.7882  13
  -7  -2   7 315.974 21.6426   1
  -7  -2   7 308.670 19.7892  10
  -7   2   7 261.030 19.2398  10
   7   2  -7 313.785 19.9494  13
  -6  -2   7 35.2767 7.12058   1
  -6  -2   7 35.4438 4.77630  10
  -6   2   7 41.5017 4.59355  10
  -5  -2   7 229.727 17.6910   1
  -4  -2   7 231.322 15.7528   1
   4  -2  -7 180.046 14.3881   2
  -4   2   7 175.620 14.4758   5
  -3  -2   7 31.9848 5.32817   1
  -3   2   7 36.6740 5.46470   5
  -2  -2   7 6.96082 3.53756   1
   1  -2  -7 208.519 14.6522   5
   1   2  -7 190.459 13.9570   5
   0  -2  -7 51.6784 5.47568   5
   0   2  -7 40.5433 4.04680   5
  -1  -2  -7 23.8273 3.35971   5
  -1   2  -7 20.5741 2.69216   4
  -2  -2  -7 40.2722 5.35528   1
  -2   2  -7 42.9682 4.16648   1
  -2   2  -7 44.9381 4.03733   4
  -3  -2  -7 0.28198 2.13772   1
  -3  -2  -7 0.89425 1.30004   8
  -3   2  -7 1.53843 1.16565   4
  -3   2  -7 1.27002 1.29434   8
  -4  -2  -7 36.3453 3.82491   8
  -4  -2  -7 48.9357 4.91435  10
  -4   2  -7 42.9567 3.76709   8
  -5  -2  -7 62.2711 5.23374   8
  -5  -2  -7 62.2889 5.56330  10
   5   2   7 57.7673 8.03842  13
  -5   2  -7 69.1666 4.45372  11
  -5   2  -7 72.7963 6.40997  12
  -5   2  -7 69.2414 5.02363   8
  -6  -2  -7 17.6395 2.59925   8
  -6   2  -7 18.3884 2.28517   8
   6   2   7 11.3167 4.52345  13
  -7  -2  -7 78.9671 5.51834   8
   7   2   7 78.8151 7.50794  13
[truncated: 245,388 more chars]
